# Supplementary material for: Molecular mechanism of m6A methylation of circDLC1 mediated by RNA methyltransferase METTL3 in the malignant proliferation of glioma cells
Source: Cell Death Discov. 2022 Apr 26;8:229. doi: 10.1038/s41420-022-00979-6 (PMC9043209; doi:10.1038/s41420-022-00979-6)
Supplement: Supplementary file 3 — Supplementary Table 2 [file 41420_2022_979_MOESM3_ESM.xls]

#please cite:
#Zhou KR, Liu S, Cai L, et al. ENCORI: The Encyclopedia of RNA Interactomes.
#2.Li JH, et al.starBase v2.0: decoding miRNA-ceRNA, miRNA-ncRNA and protein-RNA interaction networks from large-scale CLIP-Seq data , Nucleic Acids Res. 2014 Jan;42:D92-7.
miRNAid	miRNAname	geneID	geneName	geneType	chromosome	start	end	strand	clipExpNum	degraExpNum	RBP	merClass	miRseq	align	targetSeq
MIMAT0000318	hsa-miR-200b-3p	NM_182643	DLC1	circRNA	chr8	12940914	12940935	-	11	0	AGO1,AGO1-4,AGO2,AGO3	7mer-m8	aguaguaaugguccGUCAUAAu	|||||||	ccugcagcggcuuuCAGUAUUu
MIMAT0001536	hsa-miR-429	NM_182643	DLC1	circRNA	chr8	12940914	12940935	-	11	0	AGO1,AGO1-4,AGO2,AGO3	7mer-m8	ugccaaaauggucuGUCAUAAu	|||||||	ccugcagcggcuuuCAGUAUUu
MIMAT0000617	hsa-miR-200c-3p	NM_182643	DLC1	circRNA	chr8	12940914	12940936	-	12	0	AGO1,AGO1-4,AGO2,AGO3	7mer-m8	agguaGUAAUGGGCCGUCAUAAu	|| : |: |||||||	cccugCAGCGGCUUUCAGUAUUu
MIMAT0019917	hsa-miR-4766-5p	NM_182643	DLC1	circRNA	chr8	12940918	12940939	-	13	0	AGO1,AGO1-4,AGO2,AGO3	7mer-m8	uuGUGGUUGACG-AGAAAGUCu	| || :| || |||||||	auCCCCUGCAGCGGCUUUCAGu
MIMAT0004692	hsa-miR-340-5p	NM_182643	DLC1	circRNA	chr8	12940939	12940960	-	10	0	AGO1,AGO1-4,AGO2,AGO3	8mer	uuAGUCAGAGUAACGAAAUAUu	|| |: || |||||||	ugUCUCUUACACAUCUUUAUAa
MIMAT0026606	hsa-miR-511-3p	NM_182643	DLC1	circRNA	chr8	12940946	12940962	-	10	0	AGO1,AGO1-4,AGO2,AGO3	7mer-m8	agACAGAAAACGAUGUGUAa	||||| | |||||||	cuUGUCUCU---UACACAUc
MIMAT0019214	hsa-miR-3173-5p	NM_182643	DLC1	circRNA	chr8	12940961	12940982	-	3	0	AGO1-4,AGO2	7mer-m8	uuuccucuuuugUCCGUCCCGu	:||||||||	uaagcucuuugaGGGCAGGGCu
MIMAT0027499	hsa-miR-6799-3p	NM_182643	DLC1	circRNA	chr8	12940961	12940983	-	3	0	AGO1-4,AGO2	7mer-m8	gacaccccugugguaCGUCCCGu	|||||||	guaagcucuuugaggGCAGGGCu
MIMAT0005930	hsa-miR-1276	NM_182643	DLC1	circRNA	chr8	12940972	12940991	-	2	0	AGO1-4	7mer-m8	acagagguguccCGAGAAAu	|||||||	ccuagauuguaaGCUCUUUg
MIMAT0000730	hsa-miR-377-3p	NM_182643	DLC1	circRNA	chr8	12940998	12941017	-	3	0	AGO1-4,AGO2	7mer-m8	ugUUUUCAACGGAAACACACUa	| || || |||||||||	ucACAACUU--AUUUGUGUGAc
MIMAT0000737	hsa-miR-382-5p	NM_182643	DLC1	circRNA	chr8	12941008	12941028	-	3	0	AGO1-4,AGO2	8mer	gcuuagGUGGUGCUUGUUGAAg	|:|||: |||||||	uuagagCGCCAU-CACAACUUa
MIMAT0003322	hsa-miR-652-3p	NM_182643	DLC1	circRNA	chr8	12941016	12941035	-	3	0	AGO1-4,AGO2	7mer-m8	guguugGGAUCACCGCGGUAa	|:||| |||||||	aggucaCUUAG-AGCGCCAUc
MIMAT0004985	hsa-miR-942-5p	NM_182643	DLC1	circRNA	chr8	12941072	12941098	-	1	0	AGO2	8mer	guGU-ACCGGUU---UUG-UCUCUUCu	|| || ::|| :|| |||||||	ccCACUGUUUAAUUUGACAAGAGAAGa
MIMAT0016858	hsa-miR-4306	NM_182643	DLC1	circRNA	chr8	12941211	12941227	-	2	0	AGO1-4,AGO2	8mer	augacggaAAGAGAGGu	||||||||	cacggagaUUCUCUCCa
MIMAT0000455	hsa-miR-185-5p	NM_182643	DLC1	circRNA	chr8	12941211	12941232	-	2	0	AGO1-4,AGO2	8mer	agUCCUUGACGGAAAGAGAGGu	| | || | ||||||||	ggAAGCACGGAGAUUCUCUCCa
MIMAT0019704	hsa-miR-4644	NM_182643	DLC1	circRNA	chr8	12941211	12941233	-	2	0	AGO1-4,AGO2	8mer	gaagacagagaaaaGAGAGAGGu	:|||||||	aggaagcacggagaUUCUCUCCa
MIMAT0017982	hsa-miR-3605-3p	NM_182643	DLC1	circRNA	chr8	12941220	12941243	-	2	0	AGO1-4,AGO2	8mer	gaucUCC-UGUCCAUUGUGCCUCc	||| |||| |:|||||||	gugaAGGUUCAGGAAGCACGGAGa
MIMAT0000080	hsa-miR-24-3p	NM_182643	DLC1	circRNA	chr8	12941268	12941287	-	1	0	AGO1-4	8mer	gacaagGACGACUUGACUCGGu	|||| |||||||||	gccaaaCUGC--AACUGAGCCa
MIMAT0003165	hsa-miR-545-3p	NM_182643	DLC1	circRNA	chr8	12941318	12941339	-	4	0	AGO1-4,AGO2	8mer	cguGUGUUAUUUACAAACGACu	|| || |: |||||||	aauCAAAAGAGCGAUUUGCUGa
MIMAT0002880	hsa-miR-508-3p	NM_182643	DLC1	circRNA	chr8	12941335	12941359	-	3	0	AGO1-4,AGO2	8mer	agaUGAGGUUUU--CCGAUGUUAGu	|:|::|: | ||||||||	agcAUUUUAGCAUCAACUACAAUCa
MIMAT0004909	hsa-miR-450b-5p	NM_182643	DLC1	circRNA	chr8	12941363	12941384	-	2	0	AGO1-4,AGO2	7mer-m8	auaaguccuUGUAUAACGUUUu	||| ||||||||	cuuaaaaccACAGAUUGCAAAg
MIMAT0026621	hsa-miR-605-3p	NM_182643	DLC1	circRNA	chr8	12941409	12941429	-	2	0	AGO1-4	7mer-m8	agaUUUAGAGUAUCACGGAAGa	||:||| : : |||||||	gaaAAGUCU-GGGCUGCCUUCc
MIMAT0019897	hsa-miR-499b-5p	NM_182643	DLC1	circRNA	chr8	12941419	12941440	-	5	0	AGO1-4,AGO2	7mer-m8	acUUGUAGUGUC-GUUCAGACa	|| :| | :| |||||||	uuAAAGUAAGGGAAAAGUCUGg
MIMAT0000757	hsa-miR-151a-3p	NM_182643	DLC1	circRNA	chr8	12941528	12941548	-	12	0	AGO1,AGO1-4,AGO2	8mer	ggAGUUCCUCGAAGUCAGAUc	|:| | : | |||||||	cuUUACGUGAAUACAGUCUAa
MIMAT0000456	hsa-miR-186-5p	NM_182643	DLC1	circRNA	chr8	12941592	12941614	-	11	0	AGO1,AGO1-4,AGO2,AGO3	7mer-m8	ucggguuuuccUCU-UAAGAAAc	||| |||||||	auuuauaccucAGAUAUUCUUUu
MIMAT0017392	hsa-miR-3200-5p	NM_182643	DLC1	circRNA	chr8	12941599	12941621	-	11	0	AGO1,AGO1-4,AGO2,AGO3	8mer	ugGAACACGCGGA-AGAGUCUAa	||||| : : | |||||||	uaCUUGUAUUUAUACCUCAGAUa
MIMAT0000736	hsa-miR-381-3p	NM_182643	DLC1	circRNA	chr8	12941612	12941633	-	9	0	AGO1,AGO1-4,AGO2	7mer-m8	ugucucucgaacggGAACAUAu	|||||||	uuauuuaagauauaCUUGUAUu
MIMAT0004903	hsa-miR-300	NM_182643	DLC1	circRNA	chr8	12941612	12941633	-	9	0	AGO1,AGO1-4,AGO2	7mer-m8	ucucucucagacggGAACAUAu	|||||||	uuauuuaagauauaCUUGUAUu
MIMAT0027571	hsa-miR-6835-3p	NM_182643	DLC1	circRNA	chr8	12941662	12941687	-	4	0	AGO1-4,AGO2	7mer-m8	gaccCUCUGUCU---UUUCACGAAAa	|| ||| : | |||||||	uuaaGAAACAUGUCCACUGUGCUUUc
MIMAT0000424	hsa-miR-128-3p	NM_182643	DLC1	circRNA	chr8	12941666	12941686	-	4	0	AGO1-4,AGO2	7mer-m8	uuUCUCUGGCCAAGUGACACu	||| || || |||||||	uaAGAAACAUGUCCACUGUGc
MIMAT0018109	hsa-miR-3681-3p	NM_182643	DLC1	circRNA	chr8	12941666	12941687	-	4	0	AGO1-4,AGO2	7mer-m8	ucaucaccuacuucGUGACACa	|||||||	uuaagaaacaugucCACUGUGc
MIMAT0022844	hsa-miR-216a-3p	NM_182643	DLC1	circRNA	chr8	12941666	12941687	-	4	0	AGO1-4,AGO2	7mer-m8	uauuagggucuCUGGUGACACu	| ||||||||	uuaagaaacauGUCCACUGUGc
MIMAT0003880	hsa-miR-671-5p	NM_182643	DLC1	circRNA	chr8	12941723	12941745	-	6	0	AGO1-4,AGO2	8mer	gaggucggGGAGGUCCCGAAGGa	::|: | |||||||	auauucaaUUUUGAUGGCUUCCa
MIMAT0000432	hsa-miR-141-3p	NM_182643	DLC1	circRNA	chr8	12941765	12941785	-	4	0	AGO1-4	7mer-m8	ggUAGAAAUGGUCUGUCACAAu	||:|| : :| |||||||	guAUUUUGGAUA-UCAGUGUUc
MIMAT0000682	hsa-miR-200a-3p	NM_182643	DLC1	circRNA	chr8	12941765	12941785	-	4	0	AGO1-4	7mer-m8	ugUAGCAAUGGUCUGUCACAAu	||: | : :| |||||||	guAUUUUGGAUA-UCAGUGUUc
MIMAT0004916	hsa-miR-888-5p	NM_182643	DLC1	circRNA	chr8	12941783	12941803	-	6	0	AGO1-4,AGO2	8mer	acugacugucgaaAAACUCAu	|||||||	uagaguuuuaaaaUUUGAGUa
MIMAT0004911	hsa-miR-874-3p	NM_182643	DLC1	circRNA	chr8	12941809	12941830	-	5	0	AGO1-4,AGO2	7mer-m8	agccagGGAGCCCGGUCCCGUc	::|:||| |||||||	gaagaaUUUUGGGGCAGGGCAu
MIMAT0027499	hsa-miR-6799-3p	NM_182643	DLC1	circRNA	chr8	12941810	12941832	-	5	0	AGO1-4,AGO2	8mer	gacaccccugugguaCGUCCCGu	|||||||	uugaagaauuuugggGCAGGGCa
MIMAT0019214	hsa-miR-3173-5p	NM_182643	DLC1	circRNA	chr8	12941810	12941833	-	5	0	AGO1-4,AGO2	8mer	uuuCCUCUUUUG--UCCGUCCCGu	| |||| : :||||||||	uuuGAAGAAUUUUGGGGCAGGGCa
MIMAT0000762	hsa-miR-324-3p	NM_182643	DLC1	circRNA	chr8	12941813	12941833	-	5	0	AGO1-4,AGO2	7mer-m8	gguCGUCGU-GGACCCCGUCa	| || | ::||||||||	uuuGAAGAAUUUUGGGGCAGg
MIMAT0007888	hsa-miR-1913	NM_182643	DLC1	circRNA	chr8	12941813	12941834	-	5	0	AGO1-4,AGO2	7mer-m8	accgucgucgccucCCCCGUCu	|||||||	cuuugaagaauuuuGGGGCAGg
MIMAT0000682	hsa-miR-200a-3p	NM_182643	DLC1	circRNA	chr8	12941846	12941869	-	8	0	AGO1-4,AGO2	8mer	uguAGCAAUGGU--CUGUCACAAu	| ||||||| |||||||	auuUAGUUACCAUUUUCAGUGUUa
MIMAT0000432	hsa-miR-141-3p	NM_182643	DLC1	circRNA	chr8	12941846	12941871	-	8	0	AGO1-4,AGO2	8mer	ggUAGA--AAUGGU--CUGUCACAAu	||:| |||||| |||||||	uaAUUUAGUUACCAUUUUCAGUGUUa
MIMAT0002868	hsa-miR-522-3p	NM_182643	DLC1	circRNA	chr8	12941854	12941875	-	8	0	AGO1-4,AGO2	7mer-m8	ugugagauuucccuUGGUAAAa	|||||||	guuauaauuuaguuACCAUUUu
MIMAT0009198	hsa-miR-224-3p	NM_182643	DLC1	circRNA	chr8	12941854	12941875	-	8	0	AGO1-4,AGO2	7mer-m8	acAUCAGUGAUCCCGUGGUAAAa	|| | |:| | :|||||||	guUA-UAAUUUAGUUACCAUUUu
MIMAT0002176	hsa-miR-485-3p	NM_182643	DLC1	circRNA	chr8	12941904	12941925	-	6	0	AGO1-4,AGO2	8mer	ucUCUCCUCUCGGCACAUACUg	| | | || : |||||||	ucAAAAGUGAAUAAUGUAUGAa
MIMAT0022705	hsa-miR-539-3p	NM_182643	DLC1	circRNA	chr8	12941904	12941926	-	6	0	AGO1-4,AGO2	8mer	uuucUUUAAC-AGGAACAUACUa	||| || : |||||||	aucaAAAGUGAAUAAUGUAUGAa
MIMAT0000318	hsa-miR-200b-3p	NM_182643	DLC1	circRNA	chr8	12941946	12941967	-	5	0	AGO1-4,AGO2	8mer	aguaguAAUGGUCCGUCAUAAu	| | || |||||||	auugacUCAAGAGACAGUAUUa
MIMAT0001536	hsa-miR-429	NM_182643	DLC1	circRNA	chr8	12941946	12941971	-	5	0	AGO1-4,AGO2	8mer	ugCCAAAAUGG----UCUGUCAUAAu	|| || ||: ||||||||||	aaGGAUUGACUCAAGAGACAGUAUUa
MIMAT0000617	hsa-miR-200c-3p	NM_182643	DLC1	circRNA	chr8	12941946	12941973	-	5	0	AGO1-4,AGO2	8mer	agguagUAA-UGGG----CCGUCAUAAu	||| ||:| | |||||||	guaaggAUUGACUCAAGAGACAGUAUUa
MIMAT0002835	hsa-miR-526b-5p	NM_182643	DLC1	circRNA	chr8	12941955	12941976	-	4	0	AGO1-4,AGO2	7mer-m8	ugUCUUUCACGAAGGGAGUUCUc	:| ||| | || |||||||	auGGUAAG-GAUUGACUCAAGAg
MIMAT0004947	hsa-miR-885-5p	NM_182643	DLC1	circRNA	chr8	12941972	12941995	-	4	0	AGO1-4,AGO2	7mer-m8	ucuccGUCC--CAUCACAUUACCu	|||| || ||||||||	uuauuCAGGUUUUACUGUAAUGGu
MIMAT0004785	hsa-miR-545-5p	NM_182643	DLC1	circRNA	chr8	12941978	12941999	-	4	0	AGO1-4,AGO2	7mer-m8	aguAGAUUAUUUGUAAAUGACu	|:|| | |: |||||||	gucUUUAUUCAGGUUUUACUGu
MIMAT0022724	hsa-miR-1277-5p	NM_182643	DLC1	circRNA	chr8	12942092	12942115	-	2	0	AGO1-4,AGO2	7mer-m8	uaugcauguauAUAUAUAUAUAAa	|: | |||||||	uuagaaugcccUGGAAAUAUAUUu
MIMAT0019909	hsa-miR-4761-3p	NM_182643	DLC1	circRNA	chr8	12942103	12942123	-	2	0	AGO1-4,AGO2	7mer-m8	ccuguuucacgCGUACGGGAg	| |||||||	uuuuuccuuuaGAAUGCCCUg
MIMAT0015037	hsa-miR-3163	NM_182643	DLC1	circRNA	chr8	12942147	12942167	-	2	0	AGO1-4,AGO2	7mer-m8	caGAAUGACGGGAGUAAAAUAu	||| :|| :||:|||||||	gaCUUUUUG-UCUUAUUUUAUu
MIMAT0007881	hsa-miR-1908-5p	NM_182643	DLC1	circRNA	chr8	12942252	12942272	-	3	0	AGO1-4,AGO2	7mer-m8	cuggUUAGCGGCAGGGGCGGc	|: | :: ||||||||	caaaAGGCUUUUUCCCCGCCu
MIMAT0003326	hsa-miR-663a	NM_182643	DLC1	circRNA	chr8	12942252	12942273	-	3	0	AGO1-4,AGO2	7mer-m8	cgccagggcgccgcGGGGCGGa	|||||||	acaaaaggcuuuuuCCCCGCCu
MIMAT0027474	hsa-miR-6787-5p	NM_182643	DLC1	circRNA	chr8	12942252	12942273	-	3	0	AGO1-4,AGO2	7mer-m8	cgucggUCGAGAUGGGGGCGGu	:|||:| :|||||||	acaaaaGGCUUUUUCCCCGCCu
MIMAT0018939	hsa-miR-4424	NM_182643	DLC1	circRNA	chr8	12942277	12942298	-	3	0	AGO1-4,AGO2	8mer	aucAGGUAAAACUCAAUUGAGa	||| | | | |||||||	aaaUCCCUGUAAAUUUAACUCa
MIMAT0004924	hsa-miR-876-5p	NM_182643	DLC1	circRNA	chr8	12942292	12942313	-	4	0	AGO1-4,AGO2	7mer-m8	acCACUAAGUGUUUCUUUAGGu	||| || |||:|||||||	auGUGUGUCCCAAGGAAAUCCc
MIMAT0015042	hsa-miR-3167	NM_182643	DLC1	circRNA	chr8	12942292	12942318	-	4	0	AGO1-4,AGO2	7mer-m8	ugUGGU-CAUAAAG----ACUUUAGGa	||:| ||:| || |||||||	aaACUAUGUGUGUCCCAAGGAAAUCCc
MIMAT0000754	hsa-miR-337-3p	NM_182643	DLC1	circRNA	chr8	12942317	12942338	-	3	0	AGO1-4,AGO2	8mer	cuucuuuccguagUAUAUCCUc	||||||||	acuauguuugggaAUAUAGGAa
MIMAT0000456	hsa-miR-186-5p	NM_182643	DLC1	circRNA	chr8	12942373	12942394	-	4	0	AGO1,AGO1-4,AGO2	7mer-m8	ucggguuuuccUCUUAAGAAAc	||||||||||	uuuucccuguuAGAAUUCUUUg
MIMAT0000253	hsa-miR-10a-5p	NM_182643	DLC1	circRNA	chr8	12942482	12942504	-	1	0	AGO2	7mer-m8	guGUUUAAGCCUAGAUGUCCCAu	| :: || |||| |||||||	uaCUGGCUCUGAUCCACAGGGUu
MIMAT0000254	hsa-miR-10b-5p	NM_182643	DLC1	circRNA	chr8	12942482	12942504	-	1	0	AGO2	7mer-m8	guGUUUAAGCCAAGAUGUCCCAu	| :: || | || |||||||	uaCUGGCUCUGAUCCACAGGGUu
MIMAT0000738	hsa-miR-383-5p	NM_182643	DLC1	circRNA	chr8	12942490	12942509	-	4	0	AGO1-4,AGO2	7mer-m8	ucGGUGUUAGUGGAAGACUAGa	|| :| | :| |||||||	agCCUUACUGGC--UCUGAUCc
MIMAT0010357	hsa-miR-670-5p	NM_182643	DLC1	circRNA	chr8	12942524	12942543	-	8	0	AGO1-4	7mer-m8	guggugUAUGUGAGUCCCUg	|| ::|||||||	guauggAUUAGUUCAGGGAu
MIMAT0022698	hsa-miR-345-3p	NM_182643	DLC1	circRNA	chr8	12942525	12942548	-	8	0	AGO1-4	8mer	gaGGUC-UG-GGGAGCAAGUCCCg	|||| |: :| ||||||||	aaCCAGUAUGGAUUAGUUCAGGGa
MIMAT0004909	hsa-miR-450b-5p	NM_182643	DLC1	circRNA	chr8	12942563	12942583	-	11	0	AGO1-4,AGO2	7mer-m8	auAAGUCCUUGUAUAACGUUUu	||:| || | ||||||||	uuUUUA-GACCCGAUUGCAAAu
MIMAT0000274	hsa-miR-217	NM_182643	DLC1	circRNA	chr8	12942586	12942607	-	11	0	AGO1-4,AGO2	7mer-m8	agGUUAGUCAAGGACUACGUCAu	|| || |||| |||||||	uaCACCCA-UUCCAAAUGCAGUu
MIMAT0027515	hsa-miR-6807-3p	NM_182643	DLC1	circRNA	chr8	12942586	12942608	-	11	0	AGO1-4,AGO2	7mer-m8	gacccGGUUCGUCCUUACGUCAc	|| | : ||||||||	uuacaCCCAUUCCAAAUGCAGUu
MIMAT0000690	hsa-miR-296-5p	NM_182643	DLC1	circRNA	chr8	12942706	12942726	-	3	0	AGO1-4	8mer	uguccuaaCUCCCCCCCGGGa	|| ||||||||	uccacccaGAAAGGGGGCCCa
MIMAT0022701	hsa-miR-506-5p	NM_182643	DLC1	circRNA	chr8	12942725	12942745	-	2	0	AGO1-4	7mer-m8	aauucAUUG-UGGAAGGACUUAu	|:|| ||| |||||||	auaucUGACUACC--CCUGAAUc
MIMAT0002814	hsa-miR-432-5p	NM_182643	DLC1	circRNA	chr8	12942781	12942804	-	1	0	AGO2	8mer	ggUGGGUUACU-GGAUGAGGUUCu	:| || ||| | |||||||	ugGCACACUGAGACACCUCCAAGa
MIMAT0022479	hsa-miR-5688	NM_182643	DLC1	circRNA	chr8	12942846	12942867	-	6	1	AGO1-4,AGO2	7mer-m8	cgacaaaaUGUCCACAAACAAu	|:: |||||||||	gagugugaAUGUGUGUUUGUUg
MIMAT0002817	hsa-miR-495-3p	NM_182643	DLC1	circRNA	chr8	12942846	12942869	-	6	1	AGO1-4,AGO2	7mer-m8	uuCUU-CACGUG-GUACAAACAAa	||: ||| |: ::||||||||	agGAGUGUGAAUGUGUGUUUGUUg
MIMAT0016894	hsa-miR-4262	NM_182643	DLC1	circRNA	chr8	12942855	12942871	-	6	0	AGO1-4,AGO2	7mer-m8	gucCAUCAGACUUACAg	| ||| |||||||	agaGGAGUGUGAAUGUg
MIMAT0000256	hsa-miR-181a-5p	NM_182643	DLC1	circRNA	chr8	12942855	12942877	-	6	0	AGO1-4,AGO2	7mer-m8	ugaGUGGCUGUCGCA-ACUUACAa	||| || :| || |||||||	uugCACAGA-GGAGUGUGAAUGUg
MIMAT0000257	hsa-miR-181b-5p	NM_182643	DLC1	circRNA	chr8	12942855	12942877	-	6	0	AGO1-4,AGO2	7mer-m8	uggGUGGCU-GUCGUUACUUACAa	||| || ||: :|||||||	uugCACAGAGGAGU-GUGAAUGUg
MIMAT0000258	hsa-miR-181c-5p	NM_182643	DLC1	circRNA	chr8	12942855	12942877	-	6	0	AGO1-4,AGO2	7mer-m8	ugaGUGGCUGUCCA-ACUUACAa	||| || : || |||||||	uugCACAGAGGAGUGUGAAUGUg
MIMAT0002821	hsa-miR-181d-5p	NM_182643	DLC1	circRNA	chr8	12942855	12942877	-	6	0	AGO1-4,AGO2	7mer-m8	uggGUGGCUGUUGUUACUUACAa	||| || :| :|||||||	uugCACAGAGGAGUGUGAAUGUg
MIMAT0002173	hsa-miR-483-3p	NM_182643	DLC1	circRNA	chr8	12942862	12942882	-	6	0	AGO1-4,AGO2	7mer-m8	uucugcccuccUCUCCUCACu	|||||||||	aagguuugcacAGAGGAGUGu
MIMAT0000073	hsa-miR-19a-3p	NM_182643	DLC1	circRNA	chr8	12942871	12942893	-	6	0	AGO1-4,AGO2	8mer	agucaaaacgUAUCUAAACGUGu	| ||:|||||||	augagcaaagAAAGGUUUGCACa
MIMAT0000074	hsa-miR-19b-3p	NM_182643	DLC1	circRNA	chr8	12942871	12942893	-	6	0	AGO1-4,AGO2	8mer	agucaaaacguacCUAAACGUGu	|:|||||||	augagcaaagaaaGGUUUGCACa
MIMAT0007885	hsa-miR-1911-5p	NM_182643	DLC1	circRNA	chr8	12942915	12942938	-	5	0	AGO1-4,AGO2	7mer-m8	ggGUUGUCUGUA-CCGCCAUGAGu	| || |: || | :|||||||	auCCACUGGAAUAGUUGGUACUCu
MIMAT0003293	hsa-miR-624-5p	NM_182643	DLC1	circRNA	chr8	12942916	12942939	-	5	0	AGO1-4,AGO2	7mer-m8	acuuGUGUUC-CAU-GACCAUGAu	||| :| || :|||||||	uaucCACUGGAAUAGUUGGUACUc
MIMAT0018108	hsa-miR-3681-5p	NM_182643	DLC1	circRNA	chr8	12942931	12942952	-	7	0	AGO1-4,AGO2	7mer-m8	cgUGUCUCACGUAGUAGGUGAu	| :|| || :|||||||	ugAGGGACUGGUGUAUCCACUg
MIMAT0027598	hsa-miR-6849-5p	NM_182643	DLC1	circRNA	chr8	12942931	12942953	-	7	0	AGO1-4,AGO2	7mer-m8	aggugugUGAGGGGAUAGGUGAg	||| : ||||||||	uugagggACUGGUGUAUCCACUg
MIMAT0011156	hsa-miR-2114-5p	NM_182643	DLC1	circRNA	chr8	12942943	12942964	-	6	0	AGO1-4,AGO2	7mer-m8	cuggcgaaguuccUUCCCUGAu	:|||||||	uuugcaguguguuGAGGGACUg
MIMAT0004600	hsa-miR-144-5p	NM_182643	DLC1	circRNA	chr8	12942990	12943011	-	2	0	AGO1-4	8mer	gaAUGUCAUAUACUACUAUAGg	| || | | | :|||||||	acUUCAUUCUCUUGUGAUAUCa
MIMAT0005788	hsa-miR-513b-5p	NM_182643	DLC1	circRNA	chr8	12942994	12943015	-	2	0	AGO1-4	7mer-m8	uauuuacuGUGGAGGAACACUu	||:: :|||||||	agauacuuCAUUCUCUUGUGAu
MIMAT0000242	hsa-miR-129-5p	NM_182643	DLC1	circRNA	chr8	12943096	12943118	-	6	0	AGO1-4,AGO2	8mer	cguucgggUCUG--GCGUUUUUc	|||| :|||||||	aauauguaAGACUGUGCAAAAAa
MIMAT0022479	hsa-miR-5688	NM_182643	DLC1	circRNA	chr8	12943147	12943168	-	20	0	AGO1,AGO1-4,AGO2,AGO3,AGO4	7mer-m8	cgacaaaauguccACAAACAAu	||||||||	uaaagcugcuuccUGUUUGUUg
MIMAT0002817	hsa-miR-495-3p	NM_182643	DLC1	circRNA	chr8	12943147	12943169	-	20	0	AGO1,AGO1-4,AGO2,AGO3,AGO4	7mer-m8	uucUUC-ACGUGGUACAAACAAa	||| ||| :| ||||||||	uuaAAGCUGCUUCCUGUUUGUUg
MIMAT0003338	hsa-miR-660-5p	NM_182643	DLC1	circRNA	chr8	12943243	12943263	-	4	0	AGO1-4	7mer-m8	guUGAGGCUAUACGUUACCCAu	| ||| | | |||||||	ccAGUCCUUGAAG-AAUGGGUu
MIMAT0022706	hsa-miR-561-5p	NM_182643	DLC1	circRNA	chr8	12943252	12943274	-	4	0	AGO1-4,AGO2	8mer	ccgUUUCAAAUUCU-AGGAACUa	|| |||: | |||||||	uagAACUUUUGCCAGUCCUUGAa
MIMAT0002817	hsa-miR-495-3p	NM_182643	DLC1	circRNA	chr8	12943276	12943297	-	4	0	AGO1-4,AGO2	7mer-m8	uucuucacGUGGUACAAACAAa	||: :||||||||	uccaccacCAUGGUGUUUGUUu
MIMAT0022479	hsa-miR-5688	NM_182643	DLC1	circRNA	chr8	12943276	12943298	-	4	0	AGO1-4,AGO2	7mer-m8	cgacaaaauGU-CCACAAACAAu	|| ||||||||||	uuccaccacCAUGGUGUUUGUUu
MIMAT0000441	hsa-miR-9-5p	NM_182643	DLC1	circRNA	chr8	12943336	12943355	-	1	0	AGO1-4	8mer	aguaUGUCGAUCUAUUGGUUUCu	||| || || ||||||||	cagaACA-CU-GA-AACCAAAGa
MIMAT0005944	hsa-miR-1252-5p	NM_182643	DLC1	circRNA	chr8	12943361	12943382	-	1	0	AGO1-4	8mer	auUUACUUAAG-UUAAAGGAAGa	|| | || | :: |||||||	guAAAG-AUCCGGGAUUCCUUCa
MIMAT0018119	hsa-miR-3690	NM_182643	DLC1	circRNA	chr8	12943863	12943884	-	3	0	AGO1-4	7mer-m8	gaaacAGAUGCGACCCAGGUCCa	| |:| || |||||||	guuaaUGUGCUCU-UGUCCAGGu
MIMAT0000765	hsa-miR-335-5p	NM_182643	DLC1	circRNA	chr8	12943869	12943893	-	4	0	AGO1-4	7mer-m8	uguaaaaagCAA-UA-ACGAGAACu	||| || ||||||||	ggugugaggGUUAAUGUGCUCUUGu
MIMAT0000753	hsa-miR-342-3p	NM_182643	DLC1	circRNA	chr8	12943885	12943905	-	6	0	AGO1-4,AGO2	7mer-m8	ugcccACGCUAAAGACACACUCu	||:|: | |||||||	gcaccUGUGG--UGGGUGUGAGg
MIMAT0004597	hsa-miR-140-3p	NM_182643	DLC1	circRNA	chr8	12943894	12943914	-	6	0	AGO1-4,AGO2	7mer-m8	ggcaccaagaugGGACACCAu	||||||||	cacgaucgcgcaCCUGUGGUg
MIMAT0003215	hsa-miR-552-3p	NM_182643	DLC1	circRNA	chr8	12943897	12943917	-	6	0	AGO1-4,AGO2	7mer-m8	aacagaUUGGUCAGUGGACAa	:|:|: |||||||	gaucacGAUCGCGCACCUGUg
MIMAT0004770	hsa-miR-516a-5p	NM_006094	DLC1	circRNA	chr8	12946010	12946034	-	3	0	AGO1-4,AGO2	7mer-m8	cuuucacGAAGAA--AGGAGCUCUu	| || | | |||||||	uauggcaCCUCAUCCUGCUCGAGAc
MIMAT0004770	hsa-miR-516a-5p	NM_182643	DLC1	circRNA	chr8	12946010	12946034	-	3	0	AGO1-4,AGO2	7mer-m8	cuuucacGAAGAA--AGGAGCUCUu	| || | | |||||||	uauggcaCCUCAUCCUGCUCGAGAc
MIMAT0025858	hsa-miR-892c-3p	NM_006094	DLC1	circRNA	chr8	12946033	12946056	-	3	0	AGO1-4,AGO2	8mer	agGUGAGUCUUUC---CUUUGUCAc	:|| ||| | | |||||||	uuUAC-CAGUAUGUCCAAAACAGUa
MIMAT0025858	hsa-miR-892c-3p	NM_182643	DLC1	circRNA	chr8	12946033	12946056	-	3	0	AGO1-4,AGO2	8mer	agGUGAGUCUUUC---CUUUGUCAc	:|| ||| | | |||||||	uuUAC-CAGUAUGUCCAAAACAGUa
MIMAT0019759	hsa-miR-4676-3p	NM_006094	DLC1	circRNA	chr8	12946033	12946057	-	3	0	AGO1-4,AGO2	8mer	uucucGGUCA-CCA--CUUUGUCAc	||||| || |||||||	auuuaCCAGUAUGUCCAAAACAGUa
MIMAT0019759	hsa-miR-4676-3p	NM_182643	DLC1	circRNA	chr8	12946033	12946057	-	3	0	AGO1-4,AGO2	8mer	uucucGGUCA-CCA--CUUUGUCAc	||||| || |||||||	auuuaCCAGUAUGUCCAAAACAGUa
MIMAT0001635	hsa-miR-452-5p	NM_006094	DLC1	circRNA	chr8	12946033	12946059	-	3	0	AGO1-4,AGO2	8mer	agUCAAAGG--AGACG---UUUGUCAa	| || || | ||: |||||||	aaAUUUACCAGUAUGUCCAAAACAGUa
MIMAT0001635	hsa-miR-452-5p	NM_182643	DLC1	circRNA	chr8	12946033	12946059	-	3	0	AGO1-4,AGO2	8mer	agUCAAAGG--AGACG---UUUGUCAa	| || || | ||: |||||||	aaAUUUACCAGUAUGUCCAAAACAGUa
MIMAT0000271	hsa-miR-214-3p	NM_006094	DLC1	circRNA	chr8	12946158	12946179	-	3	0	AGO1-4	7mer-m8	ugacggacagaCACGGACGACa	|| |||||||	cagucauugaaGUCCCUGCUGu
MIMAT0000271	hsa-miR-214-3p	NM_182643	DLC1	circRNA	chr8	12946158	12946179	-	3	0	AGO1-4	7mer-m8	ugacggacagaCACGGACGACa	|| |||||||	cagucauugaaGUCCCUGCUGu
MIMAT0017999	hsa-miR-3619-5p	NM_006094	DLC1	circRNA	chr8	12946158	12946179	-	3	0	AGO1-4	7mer-m8	cgacGUGGUCGGACGGACGACu	||::: | |||||||	caguCAUUGAAGUCCCUGCUGu
MIMAT0017999	hsa-miR-3619-5p	NM_182643	DLC1	circRNA	chr8	12946158	12946179	-	3	0	AGO1-4	7mer-m8	cgacGUGGUCGGACGGACGACu	||::: | |||||||	caguCAUUGAAGUCCCUGCUGu
MIMAT0010364	hsa-miR-761	NM_006094	DLC1	circRNA	chr8	12946158	12946184	-	3	0	AGO1-4	7mer-m8	acaCAGUCA--AAGU---GGGACGACg	|||||| || | ||||||||	gagGUCAGUCAUUGAAGUCCCUGCUGu
MIMAT0010364	hsa-miR-761	NM_182643	DLC1	circRNA	chr8	12946158	12946184	-	3	0	AGO1-4	7mer-m8	acaCAGUCA--AAGU---GGGACGACg	|||||| || | ||||||||	gagGUCAGUCAUUGAAGUCCCUGCUGu
MIMAT0004985	hsa-miR-942-5p	NM_006094	DLC1	circRNA	chr8	12947817	12947835	-	3	0	AGO1-4,AGO2	7mer-m8	guguacCGGUUUUGUCUCUUCu	|:||| |||||||	aaagaaGUCAA---AGAGAAGu
MIMAT0004985	hsa-miR-942-5p	NM_182643	DLC1	circRNA	chr8	12947817	12947835	-	3	0	AGO1-4,AGO2	7mer-m8	guguacCGGUUUUGUCUCUUCu	|:||| |||||||	aaagaaGUCAA---AGAGAAGu
MIMAT0022714	hsa-miR-766-5p	NM_006094	DLC1	circRNA	chr8	12947858	12947879	-	5	0	AGO1,AGO1-4,AGO2	8mer	uuCUGGUCGUGGUUAAGGAGGa	|||:| || || |||||||	cuGACUACCAACACUUCCUCCa
MIMAT0022714	hsa-miR-766-5p	NM_182643	DLC1	circRNA	chr8	12947858	12947879	-	5	0	AGO1,AGO1-4,AGO2	8mer	uuCUGGUCGUGGUUAAGGAGGa	|||:| || || |||||||	cuGACUACCAACACUUCCUCCa
MIMAT0002830	hsa-miR-520f-3p	NM_006094	DLC1	circRNA	chr8	12947905	12947926	-	4	0	AGO1-4,AGO2	7mer-m8	uuGGGAGAUUUUCCUUCGUGAa	||||| |||||||||	gcCCCUCACUCUGGAAGCACUc
MIMAT0002830	hsa-miR-520f-3p	NM_182643	DLC1	circRNA	chr8	12947905	12947926	-	4	0	AGO1-4,AGO2	7mer-m8	uuGGGAGAUUUUCCUUCGUGAa	||||| |||||||||	gcCCCUCACUCUGGAAGCACUc
MIMAT0002833	hsa-miR-520a-5p	NM_006094	DLC1	circRNA	chr8	12947911	12947931	-	4	0	AGO1-4,AGO2	8mer	ucUUUCAUGAAGGGAGACCUc	:||| | || |||||||	cuGAAGCCCCUCACUCUGGAa
MIMAT0002833	hsa-miR-520a-5p	NM_182643	DLC1	circRNA	chr8	12947911	12947931	-	4	0	AGO1-4,AGO2	8mer	ucUUUCAUGAAGGGAGACCUc	:||| | || |||||||	cuGAAGCCCCUCACUCUGGAa
MIMAT0002838	hsa-miR-525-5p	NM_006094	DLC1	circRNA	chr8	12947911	12947931	-	4	0	AGO1-4,AGO2	8mer	ucUUUCACGUAGGGAGACCUc	:||| | || |||||||	cuGAAGCCCCUCACUCUGGAa
MIMAT0002838	hsa-miR-525-5p	NM_182643	DLC1	circRNA	chr8	12947911	12947931	-	4	0	AGO1-4,AGO2	8mer	ucUUUCACGUAGGGAGACCUc	:||| | || |||||||	cuGAAGCCCCUCACUCUGGAa
MIMAT0004748	hsa-miR-423-5p	NM_006094	DLC1	circRNA	chr8	12947919	12947941	-	6	0	AGO1,AGO1-4,AGO2	8mer	uuucagagcgagagaCGGGGAGu	|||||||	cgaacaagagcugaaGCCCCUCa
MIMAT0004748	hsa-miR-423-5p	NM_182643	DLC1	circRNA	chr8	12947919	12947941	-	6	0	AGO1,AGO1-4,AGO2	8mer	uuucagagcgagagaCGGGGAGu	|||||||	cgaacaagagcugaaGCCCCUCa
MIMAT0015064	hsa-miR-3184-5p	NM_006094	DLC1	circRNA	chr8	12947919	12947942	-	6	0	AGO1,AGO1-4,AGO2	8mer	uuUUCGAGCCAGACUCCGGGGAGu	:| | | |||| |||||||	ccGAACAAGAGCUGAAGCCCCUCa
MIMAT0015064	hsa-miR-3184-5p	NM_182643	DLC1	circRNA	chr8	12947919	12947942	-	6	0	AGO1,AGO1-4,AGO2	8mer	uuUUCGAGCCAGACUCCGGGGAGu	:| | | |||| |||||||	ccGAACAAGAGCUGAAGCCCCUCa
MIMAT0000728	hsa-miR-375	NM_006094	DLC1	circRNA	chr8	12947934	12947955	-	5	0	AGO1,AGO1-4,AGO2	7mer-m8	agugcgcucggcUUGCUUGUUu	| |||||||	cguaauuccuauACCGAACAAg
MIMAT0000728	hsa-miR-375	NM_182643	DLC1	circRNA	chr8	12947934	12947955	-	5	0	AGO1,AGO1-4,AGO2	7mer-m8	agugcgcucggcUUGCUUGUUu	| |||||||	cguaauuccuauACCGAACAAg
MIMAT0005951	hsa-miR-1307-3p	NM_006094	DLC1	circRNA	chr8	12948844	12948866	-	3	0	AGO1-4,AGO2	7mer-m8	guGCUGGCUGCGGU-GCGGCUCa	:|:|| |: : | |||||||	gcUGGCCCAUAUGAUCGCCGAGu
MIMAT0005951	hsa-miR-1307-3p	NM_182643	DLC1	circRNA	chr8	12948844	12948866	-	3	0	AGO1-4,AGO2	7mer-m8	guGCUGGCUGCGGU-GCGGCUCa	:|:|| |: : | |||||||	gcUGGCCCAUAUGAUCGCCGAGu
MIMAT0019845	hsa-miR-4726-5p	NM_006094	DLC1	circRNA	chr8	12948858	12948876	-	3	0	AGO1-4,AGO2	8mer	ggUGAGGUCCGAGGAGACCGGGa	|||| ||| |||||||	ccACUCAAGG----GCUGGCCCa
MIMAT0019845	hsa-miR-4726-5p	NM_182643	DLC1	circRNA	chr8	12948858	12948876	-	3	0	AGO1-4,AGO2	8mer	ggUGAGGUCCGAGGAGACCGGGa	|||| ||| |||||||	ccACUCAAGG----GCUGGCCCa
MIMAT0015078	hsa-miR-3194-5p	NM_006094	DLC1	circRNA	chr8	12948860	12948879	-	3	0	AGO1-4,AGO2	7mer-m8	guCGG-GAGGACCACCGACCGg	||| ||| | |||||||	cuGCCACUCAAG--GGCUGGCc
MIMAT0015078	hsa-miR-3194-5p	NM_182643	DLC1	circRNA	chr8	12948860	12948879	-	3	0	AGO1-4,AGO2	7mer-m8	guCGG-GAGGACCACCGACCGg	||| ||| | |||||||	cuGCCACUCAAG--GGCUGGCc
MIMAT0004548	hsa-miR-129-1-3p	NM_006094	DLC1	circRNA	chr8	12948863	12948884	-	3	0	AGO1-4,AGO2	7mer-m8	uaugaaaaaccccaUUCCCGAa	|||||||	ccuagcugccacucAAGGGCUg
MIMAT0004548	hsa-miR-129-1-3p	NM_182643	DLC1	circRNA	chr8	12948863	12948884	-	3	0	AGO1-4,AGO2	7mer-m8	uaugaaaaaccccaUUCCCGAa	|||||||	ccuagcugccacucAAGGGCUg
MIMAT0004605	hsa-miR-129-2-3p	NM_006094	DLC1	circRNA	chr8	12948863	12948884	-	3	0	AGO1-4,AGO2	7mer-m8	uacgaaaaaccccaUUCCCGAa	|||||||	ccuagcugccacucAAGGGCUg
MIMAT0004605	hsa-miR-129-2-3p	NM_182643	DLC1	circRNA	chr8	12948863	12948884	-	3	0	AGO1-4,AGO2	7mer-m8	uacgaaaaaccccaUUCCCGAa	|||||||	ccuagcugccacucAAGGGCUg
MIMAT0002850	hsa-miR-524-3p	NM_006094	DLC1	circRNA	chr8	12950166	12950186	-	4	0	AGO1-4	7mer-m8	ugagguuucccuUCGCGGAAg	||||||||	ggccgugugcuuAGCGCCUUc
MIMAT0002850	hsa-miR-524-3p	NM_182643	DLC1	circRNA	chr8	12950166	12950186	-	4	0	AGO1-4	7mer-m8	ugagguuucccuUCGCGGAAg	||||||||	ggccgugugcuuAGCGCCUUc
MIMAT0002839	hsa-miR-525-3p	NM_006094	DLC1	circRNA	chr8	12950166	12950187	-	4	0	AGO1-4	7mer-m8	gcgagauuucccuUCGCGGAAg	||||||||	uggccgugugcuuAGCGCCUUc
MIMAT0002839	hsa-miR-525-3p	NM_182643	DLC1	circRNA	chr8	12950166	12950187	-	4	0	AGO1-4	7mer-m8	gcgagauuucccuUCGCGGAAg	||||||||	uggccgugugcuuAGCGCCUUc
MIMAT0002805	hsa-miR-489-3p	NM_006094	DLC1	circRNA	chr8	12950226	12950252	-	4	0	AGO1-4	7mer-m8	cgACGGCAUAUA-----CACUACAGUg	|||: ||| | | |||||||	ccUGCUUUAUUUCCUGAGCGAUGUCAc
MIMAT0002805	hsa-miR-489-3p	NM_182643	DLC1	circRNA	chr8	12950226	12950252	-	4	0	AGO1-4	7mer-m8	cgACGGCAUAUA-----CACUACAGUg	|||: ||| | | |||||||	ccUGCUUUAUUUCCUGAGCGAUGUCAc
MIMAT0004819	hsa-miR-671-3p	NM_006094	DLC1	circRNA	chr8	12950266	12950288	-	4	0	AGO1-4	7mer-m8	ccACCUCGGG--ACUCUUGGCCu	|| |||: |||||||||	gcUGCUGCCUGACGAGAACCGGg
MIMAT0004819	hsa-miR-671-3p	NM_182643	DLC1	circRNA	chr8	12950266	12950288	-	4	0	AGO1-4	7mer-m8	ccACCUCGGG--ACUCUUGGCCu	|| |||: |||||||||	gcUGCUGCCUGACGAGAACCGGg
MIMAT0000068	hsa-miR-15a-5p	NM_006094	DLC1	circRNA	chr8	12950282	12950301	-	4	0	AGO1-4	7mer-m8	guguuUGGUAAUACACGACGAu	:|||| | |||||||	aggcuGCCAUCA--UGCUGCUg
MIMAT0000068	hsa-miR-15a-5p	NM_182643	DLC1	circRNA	chr8	12950282	12950301	-	4	0	AGO1-4	7mer-m8	guguuUGGUAAUACACGACGAu	:|||| | |||||||	aggcuGCCAUCA--UGCUGCUg
MIMAT0000417	hsa-miR-15b-5p	NM_006094	DLC1	circRNA	chr8	12950282	12950301	-	4	0	AGO1-4	7mer-m8	acauuUGGUACUACACGACGAu	:|||| | |||||||	aggcuGCCAUCA--UGCUGCUg
MIMAT0000417	hsa-miR-15b-5p	NM_182643	DLC1	circRNA	chr8	12950282	12950301	-	4	0	AGO1-4	7mer-m8	acauuUGGUACUACACGACGAu	:|||| | |||||||	aggcuGCCAUCA--UGCUGCUg
MIMAT0000461	hsa-miR-195-5p	NM_006094	DLC1	circRNA	chr8	12950282	12950302	-	4	0	AGO1-4	7mer-m8	cgguuauaaagacACGACGAu	|||||||	aaggcugccaucaUGCUGCUg
MIMAT0000461	hsa-miR-195-5p	NM_182643	DLC1	circRNA	chr8	12950282	12950302	-	4	0	AGO1-4	7mer-m8	cgguuauaaagacACGACGAu	|||||||	aaggcugccaucaUGCUGCUg
MIMAT0000069	hsa-miR-16-5p	NM_006094	DLC1	circRNA	chr8	12950282	12950303	-	4	0	AGO1-4	7mer-m8	gcgguuauaaauGCACGACGAu	| |||||||	caaggcugccauCAUGCUGCUg
MIMAT0000069	hsa-miR-16-5p	NM_182643	DLC1	circRNA	chr8	12950282	12950303	-	4	0	AGO1-4	7mer-m8	gcgguuauaaauGCACGACGAu	| |||||||	caaggcugccauCAUGCUGCUg
MIMAT0002820	hsa-miR-497-5p	NM_006094	DLC1	circRNA	chr8	12950282	12950303	-	4	0	AGO1-4	7mer-m8	ugUUUGGU-GUCACACGACGAc	|::|:: || |||||||	caAGGCUGCCAUCAUGCUGCUg
MIMAT0002820	hsa-miR-497-5p	NM_182643	DLC1	circRNA	chr8	12950282	12950303	-	4	0	AGO1-4	7mer-m8	ugUUUGGU-GUCACACGACGAc	|::|:: || |||||||	caAGGCUGCCAUCAUGCUGCUg
MIMAT0027578	hsa-miR-6838-5p	NM_006094	DLC1	circRNA	chr8	12950282	12950304	-	4	0	AGO1-4	7mer-m8	uccUCAGAACGGUG--ACGACGAa	|| | |||||: |||||||	ucaAGGC-UGCCAUCAUGCUGCUg
MIMAT0027578	hsa-miR-6838-5p	NM_182643	DLC1	circRNA	chr8	12950282	12950304	-	4	0	AGO1-4	7mer-m8	uccUCAGAACGGUG--ACGACGAa	|| | |||||: |||||||	ucaAGGC-UGCCAUCAUGCUGCUg
MIMAT0001341	hsa-miR-424-5p	NM_006094	DLC1	circRNA	chr8	12950282	12950305	-	4	0	AGO1-4	7mer-m8	aaGUUUUGUAC-UUA--ACGACGAc	|||::| || || |||||||	auCAAGGC-UGCCAUCAUGCUGCUg
MIMAT0001341	hsa-miR-424-5p	NM_182643	DLC1	circRNA	chr8	12950282	12950305	-	4	0	AGO1-4	7mer-m8	aaGUUUUGUAC-UUA--ACGACGAc	|||::| || || |||||||	auCAAGGC-UGCCAUCAUGCUGCUg
MIMAT0000101	hsa-miR-103a-3p	NM_006094	DLC1	circRNA	chr8	12950283	12950305	-	4	0	AGO1-4	7mer-m8	aguaUCGGGACAUGUUACGACGa	|| |: |: |||||||	aucaAGGCUGCCAUCAUGCUGCu
MIMAT0000101	hsa-miR-103a-3p	NM_182643	DLC1	circRNA	chr8	12950283	12950305	-	4	0	AGO1-4	7mer-m8	aguaUCGGGACAUGUUACGACGa	|| |: |: |||||||	aucaAGGCUGCCAUCAUGCUGCu
MIMAT0000104	hsa-miR-107	NM_006094	DLC1	circRNA	chr8	12950283	12950305	-	4	0	AGO1-4	7mer-m8	acuaUCGGGACAUGUUACGACGa	|| |: |: |||||||	aucaAGGCUGCCAUCAUGCUGCu
MIMAT0000104	hsa-miR-107	NM_182643	DLC1	circRNA	chr8	12950283	12950305	-	4	0	AGO1-4	7mer-m8	acuaUCGGGACAUGUUACGACGa	|| |: |: |||||||	aucaAGGCUGCCAUCAUGCUGCu
MIMAT0000728	hsa-miR-375	NM_006094	DLC1	circRNA	chr8	12952299	12952320	-	6	0	AGO1-4,AGO2	8mer	agugcgcucggcUUGCUUGUUu	:||||||||	ugagccacuaauGACGAACAAa
MIMAT0000728	hsa-miR-375	NM_182643	DLC1	circRNA	chr8	12952299	12952320	-	6	0	AGO1-4,AGO2	8mer	agugcgcucggcUUGCUUGUUu	:||||||||	ugagccacuaauGACGAACAAa
MIMAT0000080	hsa-miR-24-3p	NM_006094	DLC1	circRNA	chr8	12952314	12952335	-	6	0	AGO1-4,AGO2	8mer	gacaaggacgacuuGACUCGGu	|||||||	uuuucgagaucuucCUGAGCCa
MIMAT0000080	hsa-miR-24-3p	NM_182643	DLC1	circRNA	chr8	12952314	12952335	-	6	0	AGO1-4,AGO2	8mer	gacaaggacgacuuGACUCGGu	|||||||	uuuucgagaucuucCUGAGCCa
MIMAT0000318	hsa-miR-200b-3p	NM_006094	DLC1	circRNA	chr8	12952333	12952354	-	4	0	AGO1-4	7mer-m8	aguaGUAAUGGUCCGUCAUAAu	||| : | ||||||||	cagaCAUGCUGAAGCAGUAUUu
MIMAT0000318	hsa-miR-200b-3p	NM_182643	DLC1	circRNA	chr8	12952333	12952354	-	4	0	AGO1-4	7mer-m8	aguaGUAAUGGUCCGUCAUAAu	||| : | ||||||||	cagaCAUGCUGAAGCAGUAUUu
MIMAT0000617	hsa-miR-200c-3p	NM_006094	DLC1	circRNA	chr8	12952333	12952355	-	4	0	AGO1-4	7mer-m8	agguaGUAAUGGGCCGUCAUAAu	||| : ||||||||	gcagaCAUGCUGAAGCAGUAUUu
MIMAT0000617	hsa-miR-200c-3p	NM_182643	DLC1	circRNA	chr8	12952333	12952355	-	4	0	AGO1-4	7mer-m8	agguaGUAAUGGGCCGUCAUAAu	||| : ||||||||	gcagaCAUGCUGAAGCAGUAUUu
MIMAT0001536	hsa-miR-429	NM_006094	DLC1	circRNA	chr8	12952333	12952355	-	4	0	AGO1-4	7mer-m8	ugccaaaAUGG-UCUGUCAUAAu	|:|: | :|||||||	gcagacaUGCUGAAGCAGUAUUu
MIMAT0001536	hsa-miR-429	NM_182643	DLC1	circRNA	chr8	12952333	12952355	-	4	0	AGO1-4	7mer-m8	ugccaaaAUGG-UCUGUCAUAAu	|:|: | :|||||||	gcagacaUGCUGAAGCAGUAUUu
MIMAT0004814	hsa-miR-654-3p	NM_006094	DLC1	circRNA	chr8	12952347	12952369	-	4	0	AGO1-4	7mer-m8	uuCCACUAC--CAGUCGUCUGUAu	| | ||| || :||||||||	cuGCUUAUGACGU-GGCAGACAUg
MIMAT0004814	hsa-miR-654-3p	NM_182643	DLC1	circRNA	chr8	12952347	12952369	-	4	0	AGO1-4	7mer-m8	uuCCACUAC--CAGUCGUCUGUAu	| | ||| || :||||||||	cuGCUUAUGACGU-GGCAGACAUg
MIMAT0000773	hsa-miR-346	NM_006094	DLC1	circRNA	chr8	12952349	12952374	-	4	0	AGO1-4	8mer	ucUCCGUC-CGUAC-GC-CCGUCUGu	|| | | :||| || |||||||	acAGUCUGCUUAUGACGUGGCAGACa
MIMAT0000773	hsa-miR-346	NM_182643	DLC1	circRNA	chr8	12952349	12952374	-	4	0	AGO1-4	8mer	ucUCCGUC-CGUAC-GC-CCGUCUGu	|| | | :||| || |||||||	acAGUCUGCUUAUGACGUGGCAGACa
MIMAT0002883	hsa-miR-514a-3p	NM_006094	DLC1	circRNA	chr8	12952383	12952403	-	5	0	AGO1-4,AGO2	7mer-m8	agAUGAGUGUCU-UCACAGUUa	|:| ||:||| |||||||	ggUGC-CAUAGACUGUGUCAAc
MIMAT0002883	hsa-miR-514a-3p	NM_182643	DLC1	circRNA	chr8	12952383	12952403	-	5	0	AGO1-4,AGO2	7mer-m8	agAUGAGUGUCU-UCACAGUUa	|:| ||:||| |||||||	ggUGC-CAUAGACUGUGUCAAc
MIMAT0015088	hsa-miR-514b-3p	NM_006094	DLC1	circRNA	chr8	12952383	12952404	-	5	0	AGO1-4,AGO2	7mer-m8	aggugaGUGUCU-CCACAGUUa	||:||| |||||||	aggugcCAUAGACUGUGUCAAc
MIMAT0015088	hsa-miR-514b-3p	NM_182643	DLC1	circRNA	chr8	12952383	12952404	-	5	0	AGO1-4,AGO2	7mer-m8	aggugaGUGUCU-CCACAGUUa	||:||| |||||||	aggugcCAUAGACUGUGUCAAc
MIMAT0000261	hsa-miR-183-5p	NM_006094	DLC1	circRNA	chr8	12952395	12952413	-	4	0	AGO1-4,AGO2	8mer	ucACUUAAGAUGGUCACGGUAu	|||| |: :|||||||	gaUGAA---UGAAGGUGCCAUa
MIMAT0000261	hsa-miR-183-5p	NM_182643	DLC1	circRNA	chr8	12952395	12952413	-	4	0	AGO1-4,AGO2	8mer	ucACUUAAGAUGGUCACGGUAu	|||| |: :|||||||	gaUGAA---UGAAGGUGCCAUa
MIMAT0000266	hsa-miR-205-5p	NM_006094	DLC1	circRNA	chr8	12952401	12952422	-	4	0	AGO1-4,AGO2	7mer-m8	gucUGAGGCCACCUUACUUCCu	:| || | |||||||||	ucuGCGCCAGAUGAAUGAAGGu
MIMAT0000266	hsa-miR-205-5p	NM_182643	DLC1	circRNA	chr8	12952401	12952422	-	4	0	AGO1-4,AGO2	7mer-m8	gucUGAGGCCACCUUACUUCCu	:| || | |||||||||	ucuGCGCCAGAUGAAUGAAGGu
MIMAT0000722	hsa-miR-370-3p	NM_006094	DLC1	circRNA	chr8	12952629	12952649	-	4	0	AGO1-4,AGO2	7mer-m8	ugguccaagGUGGGGUCGUCCg	|| :||||||||	gccucagagCA-UCCAGCAGGc
MIMAT0000722	hsa-miR-370-3p	NM_182643	DLC1	circRNA	chr8	12952629	12952649	-	4	0	AGO1-4,AGO2	7mer-m8	ugguccaagGUGGGGUCGUCCg	|| :||||||||	gccucagagCA-UCCAGCAGGc
MIMAT0027687	hsa-miR-6893-3p	NM_006094	DLC1	circRNA	chr8	12952629	12952649	-	4	0	AGO1-4,AGO2	7mer-m8	gaccGUCCACUUCCGUCGUCCc	|| | | | |||||||	gccuCA-GAGCAUCCAGCAGGc
MIMAT0027687	hsa-miR-6893-3p	NM_182643	DLC1	circRNA	chr8	12952629	12952649	-	4	0	AGO1-4,AGO2	7mer-m8	gaccGUCCACUUCCGUCGUCCc	|| | | | |||||||	gccuCA-GAGCAUCCAGCAGGc
MIMAT0005878	hsa-miR-1287-5p	NM_006094	DLC1	circRNA	chr8	12952632	12952654	-	4	0	AGO1-4,AGO2	8mer	cugAGCUUGGUGAC-UAGGUCGu	|:| :|| | |||||||	ccgUUGCCUCAGAGCAUCCAGCa
MIMAT0005878	hsa-miR-1287-5p	NM_182643	DLC1	circRNA	chr8	12952632	12952654	-	4	0	AGO1-4,AGO2	8mer	cugAGCUUGGUGAC-UAGGUCGu	|:| :|| | |||||||	ccgUUGCCUCAGAGCAUCCAGCa
MIMAT0022483	hsa-miR-5691	NM_006094	DLC1	circRNA	chr8	12952638	12952659	-	4	0	AGO1-4,AGO2	7mer-m8	cgaaagagccucGAGUCUCGUu	|||||||||	gacaaccguugcCUCAGAGCAu
MIMAT0022483	hsa-miR-5691	NM_182643	DLC1	circRNA	chr8	12952638	12952659	-	4	0	AGO1-4,AGO2	7mer-m8	cgaaagagccucGAGUCUCGUu	|||||||||	gacaaccguugcCUCAGAGCAu
MIMAT0027511	hsa-miR-6805-3p	NM_006094	DLC1	circRNA	chr8	12952638	12952660	-	4	0	AGO1-4,AGO2	7mer-m8	gacccccgcccccucGUCUCGUu	|||||||	ggacaaccguugccuCAGAGCAu
MIMAT0027511	hsa-miR-6805-3p	NM_182643	DLC1	circRNA	chr8	12952638	12952660	-	4	0	AGO1-4,AGO2	7mer-m8	gacccccgcccccucGUCUCGUu	|||||||	ggacaaccguugccuCAGAGCAu
MIMAT0017950	hsa-miR-2355-3p	NM_006094	DLC1	circRNA	chr8	12952654	12952675	-	3	0	AGO1-4,AGO2	7mer-m8	uagagguUUGUCGU-UCCUGUUa	|:| ||| |||||||	aacgugcAGC-GCACAGGACAAc
MIMAT0017950	hsa-miR-2355-3p	NM_182643	DLC1	circRNA	chr8	12952654	12952675	-	3	0	AGO1-4,AGO2	7mer-m8	uagagguUUGUCGU-UCCUGUUa	|:| ||| |||||||	aacgugcAGC-GCACAGGACAAc
MIMAT0000271	hsa-miR-214-3p	NM_001164271	DLC1	circRNA	chr8	12955945	12955966	-	4	0	AGO1-4	7mer-m8	ugacggacagacacGGACGACa	|||||||	cuaaagcuaacggcCCUGCUGg
MIMAT0000271	hsa-miR-214-3p	NM_006094	DLC1	circRNA	chr8	12955945	12955966	-	4	0	AGO1-4	7mer-m8	ugacggacagacacGGACGACa	|||||||	cuaaagcuaacggcCCUGCUGg
MIMAT0000271	hsa-miR-214-3p	NM_182643	DLC1	circRNA	chr8	12955945	12955966	-	4	0	AGO1-4	7mer-m8	ugacggacagacacGGACGACa	|||||||	cuaaagcuaacggcCCUGCUGg
MIMAT0010364	hsa-miR-761	NM_001164271	DLC1	circRNA	chr8	12955945	12955966	-	4	0	AGO1-4	7mer-m8	acacagucaaagUGGGACGACg	:||||||||	cuaaagcuaacgGCCCUGCUGg
MIMAT0010364	hsa-miR-761	NM_006094	DLC1	circRNA	chr8	12955945	12955966	-	4	0	AGO1-4	7mer-m8	acacagucaaagUGGGACGACg	:||||||||	cuaaagcuaacgGCCCUGCUGg
MIMAT0010364	hsa-miR-761	NM_182643	DLC1	circRNA	chr8	12955945	12955966	-	4	0	AGO1-4	7mer-m8	acacagucaaagUGGGACGACg	:||||||||	cuaaagcuaacgGCCCUGCUGg
MIMAT0017999	hsa-miR-3619-5p	NM_001164271	DLC1	circRNA	chr8	12955945	12955966	-	4	0	AGO1-4	7mer-m8	cgacgUGGUCGGACGGACGACu	:|:| | |||||||	cuaaaGCUAACGGCCCUGCUGg
MIMAT0017999	hsa-miR-3619-5p	NM_006094	DLC1	circRNA	chr8	12955945	12955966	-	4	0	AGO1-4	7mer-m8	cgacgUGGUCGGACGGACGACu	:|:| | |||||||	cuaaaGCUAACGGCCCUGCUGg
MIMAT0017999	hsa-miR-3619-5p	NM_182643	DLC1	circRNA	chr8	12955945	12955966	-	4	0	AGO1-4	7mer-m8	cgacgUGGUCGGACGGACGACu	:|:| | |||||||	cuaaaGCUAACGGCCCUGCUGg
MIMAT0018192	hsa-miR-3918	NM_001164271	DLC1	circRNA	chr8	12955948	12955969	-	4	0	AGO1-4	7mer-m8	ucaGAGGUAGA-CGCCGGGACa	|| | || ||||||||	cucCUAAAGCUAACGGCCCUGc
MIMAT0018192	hsa-miR-3918	NM_006094	DLC1	circRNA	chr8	12955948	12955969	-	4	0	AGO1-4	7mer-m8	ucaGAGGUAGA-CGCCGGGACa	|| | || ||||||||	cucCUAAAGCUAACGGCCCUGc
MIMAT0018192	hsa-miR-3918	NM_182643	DLC1	circRNA	chr8	12955948	12955969	-	4	0	AGO1-4	7mer-m8	ucaGAGGUAGA-CGCCGGGACa	|| | || ||||||||	cucCUAAAGCUAACGGCCCUGc
MIMAT0015051	hsa-miR-3174	NM_001164271	DLC1	circRNA	chr8	12955967	12955989	-	5	0	AGO1-4,AGO2	7mer-m8	ccGA-GACGUAGAGAUUGAGUGAu	|| ||||| | |||||||	acCUGCUGCAGAAAU-ACUCACUc
MIMAT0015051	hsa-miR-3174	NM_006094	DLC1	circRNA	chr8	12955967	12955989	-	5	0	AGO1-4,AGO2	7mer-m8	ccGA-GACGUAGAGAUUGAGUGAu	|| ||||| | |||||||	acCUGCUGCAGAAAU-ACUCACUc
MIMAT0015051	hsa-miR-3174	NM_182643	DLC1	circRNA	chr8	12955967	12955989	-	5	0	AGO1-4,AGO2	7mer-m8	ccGA-GACGUAGAGAUUGAGUGAu	|| ||||| | |||||||	acCUGCUGCAGAAAU-ACUCACUc
MIMAT0002818	hsa-miR-496	NM_001164271	DLC1	circRNA	chr8	12955970	12955990	-	5	0	AGO1-4,AGO2	8mer	cucuaaccgGUACAUUAUGAGu	|| | |||||||	aaccugcugCA-GAAAUACUCa
MIMAT0002818	hsa-miR-496	NM_006094	DLC1	circRNA	chr8	12955970	12955990	-	5	0	AGO1-4,AGO2	8mer	cucuaaccgGUACAUUAUGAGu	|| | |||||||	aaccugcugCA-GAAAUACUCa
MIMAT0002818	hsa-miR-496	NM_182643	DLC1	circRNA	chr8	12955970	12955990	-	5	0	AGO1-4,AGO2	8mer	cucuaaccgGUACAUUAUGAGu	|| | |||||||	aaccugcugCA-GAAAUACUCa
MIMAT0010364	hsa-miR-761	NM_001164271	DLC1	circRNA	chr8	12955981	12956001	-	5	0	AGO1-4,AGO2	7mer-m8	acacaGUCAAAGUGGGACGACg	||| | | |||||||	uggccCAG-AUGAACCUGCUGc
MIMAT0010364	hsa-miR-761	NM_006094	DLC1	circRNA	chr8	12955981	12956001	-	5	0	AGO1-4,AGO2	7mer-m8	acacaGUCAAAGUGGGACGACg	||| | | |||||||	uggccCAG-AUGAACCUGCUGc
MIMAT0010364	hsa-miR-761	NM_182643	DLC1	circRNA	chr8	12955981	12956001	-	5	0	AGO1-4,AGO2	7mer-m8	acacaGUCAAAGUGGGACGACg	||| | | |||||||	uggccCAG-AUGAACCUGCUGc
MIMAT0000271	hsa-miR-214-3p	NM_001164271	DLC1	circRNA	chr8	12955981	12956002	-	5	0	AGO1-4,AGO2	7mer-m8	ugaCGGACAGACACGGACGACa	||| || |||||||	gugGCCCAGAUGAACCUGCUGc
MIMAT0000271	hsa-miR-214-3p	NM_006094	DLC1	circRNA	chr8	12955981	12956002	-	5	0	AGO1-4,AGO2	7mer-m8	ugaCGGACAGACACGGACGACa	||| || |||||||	gugGCCCAGAUGAACCUGCUGc
MIMAT0000271	hsa-miR-214-3p	NM_182643	DLC1	circRNA	chr8	12955981	12956002	-	5	0	AGO1-4,AGO2	7mer-m8	ugaCGGACAGACACGGACGACa	||| || |||||||	gugGCCCAGAUGAACCUGCUGc
MIMAT0017999	hsa-miR-3619-5p	NM_001164271	DLC1	circRNA	chr8	12955981	12956003	-	5	0	AGO1-4,AGO2	7mer-m8	cgACGUGGUCGGAC--GGACGACu	|| |||| || |||||||	ugUGGCCCAG-AUGAACCUGCUGc
MIMAT0017999	hsa-miR-3619-5p	NM_006094	DLC1	circRNA	chr8	12955981	12956003	-	5	0	AGO1-4,AGO2	7mer-m8	cgACGUGGUCGGAC--GGACGACu	|| |||| || |||||||	ugUGGCCCAG-AUGAACCUGCUGc
MIMAT0017999	hsa-miR-3619-5p	NM_182643	DLC1	circRNA	chr8	12955981	12956003	-	5	0	AGO1-4,AGO2	7mer-m8	cgACGUGGUCGGAC--GGACGACu	|| |||| || |||||||	ugUGGCCCAG-AUGAACCUGCUGc
MIMAT0003880	hsa-miR-671-5p	NM_001164271	DLC1	circRNA	chr8	12956872	12956894	-	1	0	AGO1-4	7mer-m8	gaggucggggaGGUCCCGAAGGa	:::||||||||	ggauucuggggUUGGGGCUUCCc
MIMAT0003880	hsa-miR-671-5p	NM_006094	DLC1	circRNA	chr8	12956872	12956894	-	1	0	AGO1-4	7mer-m8	gaggucggggaGGUCCCGAAGGa	:::||||||||	ggauucuggggUUGGGGCUUCCc
MIMAT0003880	hsa-miR-671-5p	NM_182643	DLC1	circRNA	chr8	12956872	12956894	-	1	0	AGO1-4	7mer-m8	gaggucggggaGGUCCCGAAGGa	:::||||||||	ggauucuggggUUGGGGCUUCCc
MIMAT0000457	hsa-miR-188-5p	NM_001164271	DLC1	circRNA	chr8	12956890	12956909	-	1	0	AGO1-4	7mer-m8	gggaGGUGGUACGUUCCCUAc	||: | | |||||||	gaucCCGGAAAG-AAGGGAUu
MIMAT0000457	hsa-miR-188-5p	NM_006094	DLC1	circRNA	chr8	12956890	12956909	-	1	0	AGO1-4	7mer-m8	gggaGGUGGUACGUUCCCUAc	||: | | |||||||	gaucCCGGAAAG-AAGGGAUu
MIMAT0000457	hsa-miR-188-5p	NM_182643	DLC1	circRNA	chr8	12956890	12956909	-	1	0	AGO1-4	7mer-m8	gggaGGUGGUACGUUCCCUAc	||: | | |||||||	gaucCCGGAAAG-AAGGGAUu
MIMAT0027633	hsa-miR-6866-3p	NM_001164271	DLC1	circRNA	chr8	12956890	12956912	-	1	0	AGO1-4	7mer-m8	gaUCUCCUGUCUAU-UUCCCUAg	||| |:|| | |||||||	cgAGAUCCCGGAAAGAAGGGAUu
MIMAT0027633	hsa-miR-6866-3p	NM_006094	DLC1	circRNA	chr8	12956890	12956912	-	1	0	AGO1-4	7mer-m8	gaUCUCCUGUCUAU-UUCCCUAg	||| |:|| | |||||||	cgAGAUCCCGGAAAGAAGGGAUu
MIMAT0027633	hsa-miR-6866-3p	NM_182643	DLC1	circRNA	chr8	12956890	12956912	-	1	0	AGO1-4	7mer-m8	gaUCUCCUGUCUAU-UUCCCUAg	||| |:|| | |||||||	cgAGAUCCCGGAAAGAAGGGAUu
MIMAT0019738	hsa-miR-4664-3p	NM_001164271	DLC1	circRNA	chr8	12956920	12956941	-	1	0	AGO1-4	7mer-m8	cugccccgagUGUCUGGCCUUc	|:: |||||||	aacucccugaAUGAACCGGAAg
MIMAT0019738	hsa-miR-4664-3p	NM_006094	DLC1	circRNA	chr8	12956920	12956941	-	1	0	AGO1-4	7mer-m8	cugccccgagUGUCUGGCCUUc	|:: |||||||	aacucccugaAUGAACCGGAAg
MIMAT0019738	hsa-miR-4664-3p	NM_182643	DLC1	circRNA	chr8	12956920	12956941	-	1	0	AGO1-4	7mer-m8	cugccccgagUGUCUGGCCUUc	|:: |||||||	aacucccugaAUGAACCGGAAg
MIMAT0004819	hsa-miR-671-3p	NM_001164271	DLC1	circRNA	chr8	12956922	12956944	-	1	0	AGO1-4	8mer	ccaccucGGGACU--CUUGGCCu	|||||| |||||||	ggcaacuCCCUGAAUGAACCGGa
MIMAT0004819	hsa-miR-671-3p	NM_006094	DLC1	circRNA	chr8	12956922	12956944	-	1	0	AGO1-4	8mer	ccaccucGGGACU--CUUGGCCu	|||||| |||||||	ggcaacuCCCUGAAUGAACCGGa
MIMAT0004819	hsa-miR-671-3p	NM_182643	DLC1	circRNA	chr8	12956922	12956944	-	1	0	AGO1-4	8mer	ccaccucGGGACU--CUUGGCCu	|||||| |||||||	ggcaacuCCCUGAAUGAACCGGa
MIMAT0022701	hsa-miR-506-5p	NM_001164271	DLC1	circRNA	chr8	12956929	12956950	-	1	0	AGO1-4	7mer-m8	aauucaUUGUGGAAGGACUUAu	::|| || |||||||	agcacaGGCAACUCCCUGAAUg
MIMAT0022701	hsa-miR-506-5p	NM_006094	DLC1	circRNA	chr8	12956929	12956950	-	1	0	AGO1-4	7mer-m8	aauucaUUGUGGAAGGACUUAu	::|| || |||||||	agcacaGGCAACUCCCUGAAUg
MIMAT0022701	hsa-miR-506-5p	NM_182643	DLC1	circRNA	chr8	12956929	12956950	-	1	0	AGO1-4	7mer-m8	aauucaUUGUGGAAGGACUUAu	::|| || |||||||	agcacaGGCAACUCCCUGAAUg
MIMAT0016858	hsa-miR-4306	NM_001164271	DLC1	circRNA	chr8	12957020	12957036	-	1	0	AGO1-4	7mer-m8	augacggaaAGAGAGGu	|||||||	uggacucggUCUCUCCc
MIMAT0016858	hsa-miR-4306	NM_006094	DLC1	circRNA	chr8	12957020	12957036	-	1	0	AGO1-4	7mer-m8	augacggaaAGAGAGGu	|||||||	uggacucggUCUCUCCc
MIMAT0016858	hsa-miR-4306	NM_182643	DLC1	circRNA	chr8	12957020	12957036	-	1	0	AGO1-4	7mer-m8	augacggaaAGAGAGGu	|||||||	uggacucggUCUCUCCc
MIMAT0000455	hsa-miR-185-5p	NM_001164271	DLC1	circRNA	chr8	12957020	12957039	-	1	0	AGO1-4	7mer-m8	agucCUUGACGGAAAGAGAGGu	|:||| | |||||||	cccuGGACU--CGGUCUCUCCc
MIMAT0000455	hsa-miR-185-5p	NM_006094	DLC1	circRNA	chr8	12957020	12957039	-	1	0	AGO1-4	7mer-m8	agucCUUGACGGAAAGAGAGGu	|:||| | |||||||	cccuGGACU--CGGUCUCUCCc
MIMAT0000455	hsa-miR-185-5p	NM_182643	DLC1	circRNA	chr8	12957020	12957039	-	1	0	AGO1-4	7mer-m8	agucCUUGACGGAAAGAGAGGu	|:||| | |||||||	cccuGGACU--CGGUCUCUCCc
MIMAT0019704	hsa-miR-4644	NM_001164271	DLC1	circRNA	chr8	12957020	12957042	-	2	0	AGO1-4	7mer-m8	gaagacagagaaaagAGAGAGGu	|||||||	cagcccuggacucggUCUCUCCc
MIMAT0019704	hsa-miR-4644	NM_006094	DLC1	circRNA	chr8	12957020	12957042	-	2	0	AGO1-4	7mer-m8	gaagacagagaaaagAGAGAGGu	|||||||	cagcccuggacucggUCUCUCCc
MIMAT0019704	hsa-miR-4644	NM_182643	DLC1	circRNA	chr8	12957020	12957042	-	2	0	AGO1-4	7mer-m8	gaagacagagaaaagAGAGAGGu	|||||||	cagcccuggacucggUCUCUCCc
MIMAT0011159	hsa-miR-2115-3p	NM_001164271	DLC1	circRNA	chr8	12957058	12957082	-	1	0	AGO1-4	7mer-m8	gaucggAGGUACUU---AAGACUAc	|| : ||| |||||||	caguggUCGGAGAAGUUUUCUGAUg
MIMAT0011159	hsa-miR-2115-3p	NM_006094	DLC1	circRNA	chr8	12957058	12957082	-	1	0	AGO1-4	7mer-m8	gaucggAGGUACUU---AAGACUAc	|| : ||| |||||||	caguggUCGGAGAAGUUUUCUGAUg
MIMAT0011159	hsa-miR-2115-3p	NM_182643	DLC1	circRNA	chr8	12957058	12957082	-	1	0	AGO1-4	7mer-m8	gaucggAGGUACUU---AAGACUAc	|| : ||| |||||||	caguggUCGGAGAAGUUUUCUGAUg
MIMAT0000761	hsa-miR-324-5p	NM_001164271	DLC1	circRNA	chr8	12957096	12957116	-	2	0	AGO1-4,AGO2	8mer	ugUGGU-UACGGGAUCCCCUACGc	|||| :|| |||||||||	cuACCACGUG---AAGGGGAUGCa
MIMAT0000761	hsa-miR-324-5p	NM_006094	DLC1	circRNA	chr8	12957096	12957116	-	2	0	AGO1-4,AGO2	8mer	ugUGGU-UACGGGAUCCCCUACGc	|||| :|| |||||||||	cuACCACGUG---AAGGGGAUGCa
MIMAT0000761	hsa-miR-324-5p	NM_182643	DLC1	circRNA	chr8	12957096	12957116	-	2	0	AGO1-4,AGO2	8mer	ugUGGU-UACGGGAUCCCCUACGc	|||| :|| |||||||||	cuACCACGUG---AAGGGGAUGCa
MIMAT0004949	hsa-miR-877-5p	NM_001164271	DLC1	circRNA	chr8	12957113	12957132	-	2	0	AGO1-4,AGO2	7mer-m8	ggGACGCGGUAGAGGAGAUg	||| | | |||||||	agCUGGACGACAUCCUCUAc
MIMAT0004949	hsa-miR-877-5p	NM_006094	DLC1	circRNA	chr8	12957113	12957132	-	2	0	AGO1-4,AGO2	7mer-m8	ggGACGCGGUAGAGGAGAUg	||| | | |||||||	agCUGGACGACAUCCUCUAc
MIMAT0004949	hsa-miR-877-5p	NM_182643	DLC1	circRNA	chr8	12957113	12957132	-	2	0	AGO1-4,AGO2	7mer-m8	ggGACGCGGUAGAGGAGAUg	||| | | |||||||	agCUGGACGACAUCCUCUAc
MIMAT0017981	hsa-miR-3605-5p	NM_001164271	DLC1	circRNA	chr8	12957115	12957142	-	2	0	AGO1-4,AGO2	7mer-m8	ccGAA--GGAACGA-UAG--GUAGGAGu	||| || ||| : | |||||||	auCUUCCCCGAGCUGGACGACAUCCUCu
MIMAT0017981	hsa-miR-3605-5p	NM_006094	DLC1	circRNA	chr8	12957115	12957142	-	2	0	AGO1-4,AGO2	7mer-m8	ccGAA--GGAACGA-UAG--GUAGGAGu	||| || ||| : | |||||||	auCUUCCCCGAGCUGGACGACAUCCUCu
MIMAT0017981	hsa-miR-3605-5p	NM_182643	DLC1	circRNA	chr8	12957115	12957142	-	2	0	AGO1-4,AGO2	7mer-m8	ccGAA--GGAACGA-UAG--GUAGGAGu	||| || ||| : | |||||||	auCUUCCCCGAGCUGGACGACAUCCUCu
MIMAT0022698	hsa-miR-345-3p	NM_001164271	DLC1	circRNA	chr8	12957169	12957189	-	1	0	AGO1-4	7mer-m8	gaggucUGGGGAGCAAGUCCCg	||:|| ||||||||	uccucuACUCC-AGUUCAGGGg
MIMAT0022698	hsa-miR-345-3p	NM_006094	DLC1	circRNA	chr8	12957169	12957189	-	1	0	AGO1-4	7mer-m8	gaggucUGGGGAGCAAGUCCCg	||:|| ||||||||	uccucuACUCC-AGUUCAGGGg
MIMAT0022698	hsa-miR-345-3p	NM_182643	DLC1	circRNA	chr8	12957169	12957189	-	1	0	AGO1-4	7mer-m8	gaggucUGGGGAGCAAGUCCCg	||:|| ||||||||	uccucuACUCC-AGUUCAGGGg
MIMAT0004949	hsa-miR-877-5p	NM_001164271	DLC1	circRNA	chr8	12957182	12957199	-	1	0	AGO1-4	7mer-m8	gggaCGCGGUAGAGGAGAUg	|| ||| |||||||	ccggGCUCCA--UCCUCUAc
MIMAT0004949	hsa-miR-877-5p	NM_006094	DLC1	circRNA	chr8	12957182	12957199	-	1	0	AGO1-4	7mer-m8	gggaCGCGGUAGAGGAGAUg	|| ||| |||||||	ccggGCUCCA--UCCUCUAc
MIMAT0004949	hsa-miR-877-5p	NM_182643	DLC1	circRNA	chr8	12957182	12957199	-	1	0	AGO1-4	7mer-m8	gggaCGCGGUAGAGGAGAUg	|| ||| |||||||	ccggGCUCCA--UCCUCUAc
MIMAT0017981	hsa-miR-3605-5p	NM_001164271	DLC1	circRNA	chr8	12957184	12957204	-	1	0	AGO1-4	7mer-m8	ccgAAGGAACGAUAGGUAGGAGu	| || || |||||||||	acgUGCCGGGC--UCCAUCCUCu
MIMAT0017981	hsa-miR-3605-5p	NM_006094	DLC1	circRNA	chr8	12957184	12957204	-	1	0	AGO1-4	7mer-m8	ccgAAGGAACGAUAGGUAGGAGu	| || || |||||||||	acgUGCCGGGC--UCCAUCCUCu
MIMAT0017981	hsa-miR-3605-5p	NM_182643	DLC1	circRNA	chr8	12957184	12957204	-	1	0	AGO1-4	7mer-m8	ccgAAGGAACGAUAGGUAGGAGu	| || || |||||||||	acgUGCCGGGC--UCCAUCCUCu
MIMAT0018356	hsa-miR-3940-3p	NM_001164271	DLC1	circRNA	chr8	12957192	12957213	-	1	0	AGO1-4	7mer-m8	uucacccgacccuaGGCCCGAc	|||||||	ucuacgacaacgugCCGGGCUc
MIMAT0018356	hsa-miR-3940-3p	NM_006094	DLC1	circRNA	chr8	12957192	12957213	-	1	0	AGO1-4	7mer-m8	uucacccgacccuaGGCCCGAc	|||||||	ucuacgacaacgugCCGGGCUc
MIMAT0018356	hsa-miR-3940-3p	NM_182643	DLC1	circRNA	chr8	12957192	12957213	-	1	0	AGO1-4	7mer-m8	uucacccgacccuaGGCCCGAc	|||||||	ucuacgacaacgugCCGGGCUc
MIMAT0001635	hsa-miR-452-5p	NM_001164271	DLC1	circRNA	chr8	12957277	12957298	-	3	0	AGO1-4	8mer	agucaaaggagaCGUUUGUCAa	| |||||||	agccucaggaggGAAAACAGUa
MIMAT0001635	hsa-miR-452-5p	NM_006094	DLC1	circRNA	chr8	12957277	12957298	-	3	0	AGO1-4	8mer	agucaaaggagaCGUUUGUCAa	| |||||||	agccucaggaggGAAAACAGUa
MIMAT0001635	hsa-miR-452-5p	NM_182643	DLC1	circRNA	chr8	12957277	12957298	-	3	0	AGO1-4	8mer	agucaaaggagaCGUUUGUCAa	| |||||||	agccucaggaggGAAAACAGUa
MIMAT0025858	hsa-miR-892c-3p	NM_001164271	DLC1	circRNA	chr8	12957277	12957299	-	3	0	AGO1-4	8mer	agguGAGUCUUUCC-UUUGUCAc	|||||:|:|| |||||||	cagcCUCAGGAGGGAAAACAGUa
MIMAT0025858	hsa-miR-892c-3p	NM_006094	DLC1	circRNA	chr8	12957277	12957299	-	3	0	AGO1-4	8mer	agguGAGUCUUUCC-UUUGUCAc	|||||:|:|| |||||||	cagcCUCAGGAGGGAAAACAGUa
MIMAT0025858	hsa-miR-892c-3p	NM_182643	DLC1	circRNA	chr8	12957277	12957299	-	3	0	AGO1-4	8mer	agguGAGUCUUUCC-UUUGUCAc	|||||:|:|| |||||||	cagcCUCAGGAGGGAAAACAGUa
MIMAT0019759	hsa-miR-4676-3p	NM_001164271	DLC1	circRNA	chr8	12957277	12957301	-	4	0	AGO1-4,AGO2	8mer	uucUCGG---UCACCACUUUGUCAc	|||| :| || |||||||	aucAGCCUCAGGAGGGAAAACAGUa
MIMAT0019759	hsa-miR-4676-3p	NM_006094	DLC1	circRNA	chr8	12957277	12957301	-	4	0	AGO1-4,AGO2	8mer	uucUCGG---UCACCACUUUGUCAc	|||| :| || |||||||	aucAGCCUCAGGAGGGAAAACAGUa
MIMAT0019759	hsa-miR-4676-3p	NM_182643	DLC1	circRNA	chr8	12957277	12957301	-	4	0	AGO1-4,AGO2	8mer	uucUCGG---UCACCACUUUGUCAc	|||| :| || |||||||	aucAGCCUCAGGAGGGAAAACAGUa
MIMAT0002175	hsa-miR-485-5p	NM_001164271	DLC1	circRNA	chr8	12957292	12957312	-	4	0	AGO1-4,AGO2	8mer	cuuaaguaGUGCCGGUCGGAGa	||| :|||||||	gcccuggcCAC-AUCAGCCUCa
MIMAT0002175	hsa-miR-485-5p	NM_006094	DLC1	circRNA	chr8	12957292	12957312	-	4	0	AGO1-4,AGO2	8mer	cuuaaguaGUGCCGGUCGGAGa	||| :|||||||	gcccuggcCAC-AUCAGCCUCa
MIMAT0002175	hsa-miR-485-5p	NM_182643	DLC1	circRNA	chr8	12957292	12957312	-	4	0	AGO1-4,AGO2	8mer	cuuaaguaGUGCCGGUCGGAGa	||| :|||||||	gcccuggcCAC-AUCAGCCUCa
MIMAT0027668	hsa-miR-6884-5p	NM_001164271	DLC1	circRNA	chr8	12957292	12957313	-	4	0	AGO1-4,AGO2	8mer	guuGUAGUGGAAGAGUCGGAGa	| | :|| ||||||||	ggcCCUGGCCACAUCAGCCUCa
MIMAT0027668	hsa-miR-6884-5p	NM_006094	DLC1	circRNA	chr8	12957292	12957313	-	4	0	AGO1-4,AGO2	8mer	guuGUAGUGGAAGAGUCGGAGa	| | :|| ||||||||	ggcCCUGGCCACAUCAGCCUCa
MIMAT0027668	hsa-miR-6884-5p	NM_182643	DLC1	circRNA	chr8	12957292	12957313	-	4	0	AGO1-4,AGO2	8mer	guuGUAGUGGAAGAGUCGGAGa	| | :|| ||||||||	ggcCCUGGCCACAUCAGCCUCa
MIMAT0018192	hsa-miR-3918	NM_001164271	DLC1	circRNA	chr8	12957306	12957326	-	4	0	AGO1-4,AGO2	7mer-m8	ucagagGUAGACGCCGGGACa	| || ||||||||	gggaagCUUCCACGGCCCUGg
MIMAT0018192	hsa-miR-3918	NM_006094	DLC1	circRNA	chr8	12957306	12957326	-	4	0	AGO1-4,AGO2	7mer-m8	ucagagGUAGACGCCGGGACa	| || ||||||||	gggaagCUUCCACGGCCCUGg
MIMAT0018192	hsa-miR-3918	NM_182643	DLC1	circRNA	chr8	12957306	12957326	-	4	0	AGO1-4,AGO2	7mer-m8	ucagagGUAGACGCCGGGACa	| || ||||||||	gggaagCUUCCACGGCCCUGg
MIMAT0005899	hsa-miR-1247-5p	NM_001164271	DLC1	circRNA	chr8	12957323	12957347	-	4	0	AGO1-4,AGO2	8mer	aggccccUGCUUG--C-CCUGCCCa	::|||| | |||||||	cggcucuGUGAACUGGAGGACGGGa
MIMAT0005899	hsa-miR-1247-5p	NM_006094	DLC1	circRNA	chr8	12957323	12957347	-	4	0	AGO1-4,AGO2	8mer	aggccccUGCUUG--C-CCUGCCCa	::|||| | |||||||	cggcucuGUGAACUGGAGGACGGGa
MIMAT0005899	hsa-miR-1247-5p	NM_182643	DLC1	circRNA	chr8	12957323	12957347	-	4	0	AGO1-4,AGO2	8mer	aggccccUGCUUG--C-CCUGCCCa	::|||| | |||||||	cggcucuGUGAACUGGAGGACGGGa
MIMAT0021127	hsa-miR-5195-3p	NM_001164271	DLC1	circRNA	chr8	12957330	12957350	-	3	0	AGO1-4,AGO2	7mer-m8	ucggggGAGUCUCUUGACCUa	||| | ||||||||	uaacggCUCUGUGAACUGGAg
MIMAT0021127	hsa-miR-5195-3p	NM_006094	DLC1	circRNA	chr8	12957330	12957350	-	3	0	AGO1-4,AGO2	7mer-m8	ucggggGAGUCUCUUGACCUa	||| | ||||||||	uaacggCUCUGUGAACUGGAg
MIMAT0021127	hsa-miR-5195-3p	NM_182643	DLC1	circRNA	chr8	12957330	12957350	-	3	0	AGO1-4,AGO2	7mer-m8	ucggggGAGUCUCUUGACCUa	||| | ||||||||	uaacggCUCUGUGAACUGGAg
MIMAT0000437	hsa-miR-145-5p	NM_001164271	DLC1	circRNA	chr8	12957330	12957352	-	3	0	AGO1-4,AGO2	7mer-m8	ucccuaagGACCCUUUUGACCUg	|| | :|||||||	aauaacggCUCUGUGAACUGGAg
MIMAT0000437	hsa-miR-145-5p	NM_006094	DLC1	circRNA	chr8	12957330	12957352	-	3	0	AGO1-4,AGO2	7mer-m8	ucccuaagGACCCUUUUGACCUg	|| | :|||||||	aauaacggCUCUGUGAACUGGAg
MIMAT0000437	hsa-miR-145-5p	NM_182643	DLC1	circRNA	chr8	12957330	12957352	-	3	0	AGO1-4,AGO2	7mer-m8	ucccuaagGACCCUUUUGACCUg	|| | :|||||||	aauaacggCUCUGUGAACUGGAg
MIMAT0000070	hsa-miR-17-5p	NM_001164271	DLC1	circRNA	chr8	12957392	12957410	-	4	0	AGO1,AGO1-4,AGO2	7mer-m8	gaUGGACGUGACAUUCGUGAAAc	|| || ||| |||||||	ucACAAGC-CUG---GCACUUUc
MIMAT0000070	hsa-miR-17-5p	NM_006094	DLC1	circRNA	chr8	12957392	12957410	-	4	0	AGO1,AGO1-4,AGO2	7mer-m8	gaUGGACGUGACAUUCGUGAAAc	|| || ||| |||||||	ucACAAGC-CUG---GCACUUUc
MIMAT0000070	hsa-miR-17-5p	NM_182643	DLC1	circRNA	chr8	12957392	12957410	-	4	0	AGO1,AGO1-4,AGO2	7mer-m8	gaUGGACGUGACAUUCGUGAAAc	|| || ||| |||||||	ucACAAGC-CUG---GCACUUUc
MIMAT0000103	hsa-miR-106a-5p	NM_001164271	DLC1	circRNA	chr8	12957392	12957410	-	4	0	AGO1,AGO1-4,AGO2	7mer-m8	gaUGGACGUGACAUUCGUGAAAa	|| || ||| |||||||	ucACAAGC-CUG---GCACUUUc
MIMAT0000103	hsa-miR-106a-5p	NM_006094	DLC1	circRNA	chr8	12957392	12957410	-	4	0	AGO1,AGO1-4,AGO2	7mer-m8	gaUGGACGUGACAUUCGUGAAAa	|| || ||| |||||||	ucACAAGC-CUG---GCACUUUc
MIMAT0000103	hsa-miR-106a-5p	NM_182643	DLC1	circRNA	chr8	12957392	12957410	-	4	0	AGO1,AGO1-4,AGO2	7mer-m8	gaUGGACGUGACAUUCGUGAAAa	|| || ||| |||||||	ucACAAGC-CUG---GCACUUUc
MIMAT0000680	hsa-miR-106b-5p	NM_001164271	DLC1	circRNA	chr8	12957392	12957412	-	4	0	AGO1,AGO1-4,AGO2	7mer-m8	uagacgugacaGUCGUGAAAu	::|||||||	gaucacaagccUGGCACUUUc
MIMAT0000680	hsa-miR-106b-5p	NM_006094	DLC1	circRNA	chr8	12957392	12957412	-	4	0	AGO1,AGO1-4,AGO2	7mer-m8	uagacgugacaGUCGUGAAAu	::|||||||	gaucacaagccUGGCACUUUc
MIMAT0000680	hsa-miR-106b-5p	NM_182643	DLC1	circRNA	chr8	12957392	12957412	-	4	0	AGO1,AGO1-4,AGO2	7mer-m8	uagacgugacaGUCGUGAAAu	::|||||||	gaucacaagccUGGCACUUUc
MIMAT0002836	hsa-miR-526b-3p	NM_001164271	DLC1	circRNA	chr8	12957392	12957413	-	4	0	AGO1,AGO1-4,AGO2	7mer-m8	cggAGAUUUUCCUUCGUGAAAg	|| ||: :|||||||	agaUCACAAGCCUGGCACUUUc
MIMAT0002836	hsa-miR-526b-3p	NM_006094	DLC1	circRNA	chr8	12957392	12957413	-	4	0	AGO1,AGO1-4,AGO2	7mer-m8	cggAGAUUUUCCUUCGUGAAAg	|| ||: :|||||||	agaUCACAAGCCUGGCACUUUc
MIMAT0002836	hsa-miR-526b-3p	NM_182643	DLC1	circRNA	chr8	12957392	12957413	-	4	0	AGO1,AGO1-4,AGO2	7mer-m8	cggAGAUUUUCCUUCGUGAAAg	|| ||: :|||||||	agaUCACAAGCCUGGCACUUUc
MIMAT0002853	hsa-miR-519d-3p	NM_001164271	DLC1	circRNA	chr8	12957392	12957413	-	4	0	AGO1,AGO1-4,AGO2	7mer-m8	gugAGAUUUCCCUCCGUGAAAc	|| ||| ||||||||	agaUCACAAGCCUGGCACUUUc
MIMAT0002853	hsa-miR-519d-3p	NM_006094	DLC1	circRNA	chr8	12957392	12957413	-	4	0	AGO1,AGO1-4,AGO2	7mer-m8	gugAGAUUUCCCUCCGUGAAAc	|| ||| ||||||||	agaUCACAAGCCUGGCACUUUc
MIMAT0002853	hsa-miR-519d-3p	NM_182643	DLC1	circRNA	chr8	12957392	12957413	-	4	0	AGO1,AGO1-4,AGO2	7mer-m8	gugAGAUUUCCCUCCGUGAAAc	|| ||| ||||||||	agaUCACAAGCCUGGCACUUUc
MIMAT0000075	hsa-miR-20a-5p	NM_001164271	DLC1	circRNA	chr8	12957392	12957414	-	4	0	AGO1,AGO1-4,AGO2	7mer-m8	gauggacgugauauUCGUGAAAu	:|||||||	aagaucacaagccuGGCACUUUc
MIMAT0000075	hsa-miR-20a-5p	NM_006094	DLC1	circRNA	chr8	12957392	12957414	-	4	0	AGO1,AGO1-4,AGO2	7mer-m8	gauggacgugauauUCGUGAAAu	:|||||||	aagaucacaagccuGGCACUUUc
MIMAT0000075	hsa-miR-20a-5p	NM_182643	DLC1	circRNA	chr8	12957392	12957414	-	4	0	AGO1,AGO1-4,AGO2	7mer-m8	gauggacgugauauUCGUGAAAu	:|||||||	aagaucacaagccuGGCACUUUc
MIMAT0001413	hsa-miR-20b-5p	NM_001164271	DLC1	circRNA	chr8	12957392	12957414	-	4	0	AGO1,AGO1-4,AGO2	7mer-m8	gauggacgugauacUCGUGAAAc	:|||||||	aagaucacaagccuGGCACUUUc
MIMAT0001413	hsa-miR-20b-5p	NM_006094	DLC1	circRNA	chr8	12957392	12957414	-	4	0	AGO1,AGO1-4,AGO2	7mer-m8	gauggacgugauacUCGUGAAAc	:|||||||	aagaucacaagccuGGCACUUUc
MIMAT0001413	hsa-miR-20b-5p	NM_182643	DLC1	circRNA	chr8	12957392	12957414	-	4	0	AGO1,AGO1-4,AGO2	7mer-m8	gauggacgugauacUCGUGAAAc	:|||||||	aagaucacaagccuGGCACUUUc
MIMAT0000093	hsa-miR-93-5p	NM_001164271	DLC1	circRNA	chr8	12957392	12957416	-	4	0	AGO1,AGO1-4,AGO2	7mer-m8	gauggacGUGCUUG--UCGUGAAAc	||| |:| :|||||||	ugaagauCACAAGCCUGGCACUUUc
MIMAT0000093	hsa-miR-93-5p	NM_006094	DLC1	circRNA	chr8	12957392	12957416	-	4	0	AGO1,AGO1-4,AGO2	7mer-m8	gauggacGUGCUUG--UCGUGAAAc	||| |:| :|||||||	ugaagauCACAAGCCUGGCACUUUc
MIMAT0000093	hsa-miR-93-5p	NM_182643	DLC1	circRNA	chr8	12957392	12957416	-	4	0	AGO1,AGO1-4,AGO2	7mer-m8	gauggacGUGCUUG--UCGUGAAAc	||| |:| :|||||||	ugaagauCACAAGCCUGGCACUUUc
MIMAT0027605	hsa-miR-6852-3p	NM_001164271	DLC1	circRNA	chr8	12957433	12957451	-	2	0	AGO1-4	8mer	gaCUCCUU--GUCUCCUGu	||| | ||||||||	gaGAGCUACCCAGAGGACa
MIMAT0027605	hsa-miR-6852-3p	NM_006094	DLC1	circRNA	chr8	12957433	12957451	-	2	0	AGO1-4	8mer	gaCUCCUU--GUCUCCUGu	||| | ||||||||	gaGAGCUACCCAGAGGACa
MIMAT0027605	hsa-miR-6852-3p	NM_182643	DLC1	circRNA	chr8	12957433	12957451	-	2	0	AGO1-4	8mer	gaCUCCUU--GUCUCCUGu	||| | ||||||||	gaGAGCUACCCAGAGGACa
MIMAT0018183	hsa-miR-3909	NM_001164271	DLC1	circRNA	chr8	12957433	12957458	-	2	0	AGO1-4	8mer	ucUGACG-UC-CG--GGAUCUCCUGu	|| || || || || |||||||	gaACCGCGAGAGCUACCCAGAGGACa
MIMAT0018183	hsa-miR-3909	NM_006094	DLC1	circRNA	chr8	12957433	12957458	-	2	0	AGO1-4	8mer	ucUGACG-UC-CG--GGAUCUCCUGu	|| || || || || |||||||	gaACCGCGAGAGCUACCCAGAGGACa
MIMAT0018183	hsa-miR-3909	NM_182643	DLC1	circRNA	chr8	12957433	12957458	-	2	0	AGO1-4	8mer	ucUGACG-UC-CG--GGAUCUCCUGu	|| || || || || |||||||	gaACCGCGAGAGCUACCCAGAGGACa
MIMAT0000756	hsa-miR-326	NM_001164271	DLC1	circRNA	chr8	12957436	12957454	-	2	0	AGO1-4	7mer-m8	gacCUCCUUCCCGGGUCUCc	|| ||: |||||||	cgcGA-GAGCUACCCAGAGg
MIMAT0000756	hsa-miR-326	NM_006094	DLC1	circRNA	chr8	12957436	12957454	-	2	0	AGO1-4	7mer-m8	gacCUCCUUCCCGGGUCUCc	|| ||: |||||||	cgcGA-GAGCUACCCAGAGg
MIMAT0000756	hsa-miR-326	NM_182643	DLC1	circRNA	chr8	12957436	12957454	-	2	0	AGO1-4	7mer-m8	gacCUCCUUCCCGGGUCUCc	|| ||: |||||||	cgcGA-GAGCUACCCAGAGg
MIMAT0004693	hsa-miR-330-5p	NM_001164271	DLC1	circRNA	chr8	12957436	12957464	-	2	0	AGO1-4	7mer-m8	cgGAUUCU--GUG-UC-C---GGGUCUCu	:||||| |:| || | |||||||	cuUUAAGAACCGCGAGAGCUACCCAGAGg
MIMAT0004693	hsa-miR-330-5p	NM_006094	DLC1	circRNA	chr8	12957436	12957464	-	2	0	AGO1-4	7mer-m8	cgGAUUCU--GUG-UC-C---GGGUCUCu	:||||| |:| || | |||||||	cuUUAAGAACCGCGAGAGCUACCCAGAGg
MIMAT0004693	hsa-miR-330-5p	NM_182643	DLC1	circRNA	chr8	12957436	12957464	-	2	0	AGO1-4	7mer-m8	cgGAUUCU--GUG-UC-C---GGGUCUCu	:||||| |:| || | |||||||	cuUUAAGAACCGCGAGAGCUACCCAGAGg
MIMAT0026616	hsa-miR-579-5p	NM_001164271	DLC1	circRNA	chr8	12957450	12957471	-	2	0	AGO1-4	8mer	gcaguagaccGUGUUUGGCGCu	:| :|||||||	agcagaacuuUAAGAACCGCGa
MIMAT0026616	hsa-miR-579-5p	NM_006094	DLC1	circRNA	chr8	12957450	12957471	-	2	0	AGO1-4	8mer	gcaguagaccGUGUUUGGCGCu	:| :|||||||	agcagaacuuUAAGAACCGCGa
MIMAT0026616	hsa-miR-579-5p	NM_182643	DLC1	circRNA	chr8	12957450	12957471	-	2	0	AGO1-4	8mer	gcaguagaccGUGUUUGGCGCu	:| :|||||||	agcagaacuuUAAGAACCGCGa
MIMAT0001639	hsa-miR-409-3p	NM_001164271	DLC1	circRNA	chr8	12957485	12957507	-	1	0	AGO1-4	7mer-m8	uccccAAGUGGCUC-GUUGUAAg	|||| : || |||||||	auccuUUCAAUCAGUCAACAUUu
MIMAT0001639	hsa-miR-409-3p	NM_006094	DLC1	circRNA	chr8	12957485	12957507	-	1	0	AGO1-4	7mer-m8	uccccAAGUGGCUC-GUUGUAAg	|||| : || |||||||	auccuUUCAAUCAGUCAACAUUu
MIMAT0001639	hsa-miR-409-3p	NM_182643	DLC1	circRNA	chr8	12957485	12957507	-	1	0	AGO1-4	7mer-m8	uccccAAGUGGCUC-GUUGUAAg	|||| : || |||||||	auccuUUCAAUCAGUCAACAUUu
MIMAT0004763	hsa-miR-488-3p	NM_001164271	DLC1	circRNA	chr8	12957498	12957518	-	2	0	AGO1-4,AGO2	8mer	cugguucuuuaUCGGAAAGUu	| |||||||	agagggcuucgAUCCUUUCAa
MIMAT0004763	hsa-miR-488-3p	NM_006094	DLC1	circRNA	chr8	12957498	12957518	-	2	0	AGO1-4,AGO2	8mer	cugguucuuuaUCGGAAAGUu	| |||||||	agagggcuucgAUCCUUUCAa
MIMAT0004763	hsa-miR-488-3p	NM_182643	DLC1	circRNA	chr8	12957498	12957518	-	2	0	AGO1-4,AGO2	8mer	cugguucuuuaUCGGAAAGUu	| |||||||	agagggcuucgAUCCUUUCAa
MIMAT0000460	hsa-miR-194-5p	NM_001164271	DLC1	circRNA	chr8	12957566	12957586	-	3	0	AGO1-4,AGO2	7mer-m8	agGUGUACCUCAACGACAAUGu	|||: || |||||||	agCACGCCCAG-CCCUGUUACg
MIMAT0000460	hsa-miR-194-5p	NM_006094	DLC1	circRNA	chr8	12957566	12957586	-	3	0	AGO1-4,AGO2	7mer-m8	agGUGUACCUCAACGACAAUGu	|||: || |||||||	agCACGCCCAG-CCCUGUUACg
MIMAT0000460	hsa-miR-194-5p	NM_182643	DLC1	circRNA	chr8	12957566	12957586	-	3	0	AGO1-4,AGO2	7mer-m8	agGUGUACCUCAACGACAAUGu	|||: || |||||||	agCACGCCCAG-CCCUGUUACg
MIMAT0004809	hsa-miR-628-5p	NM_001164271	DLC1	circRNA	chr8	12957582	12957603	-	3	0	AGO1-4,AGO2	7mer-m8	ggaGAUCAUUUAUACAGUCGUa	| || |: |||||||	agaCCAGCAGCGCGGUCAGCAc
MIMAT0004809	hsa-miR-628-5p	NM_006094	DLC1	circRNA	chr8	12957582	12957603	-	3	0	AGO1-4,AGO2	7mer-m8	ggaGAUCAUUUAUACAGUCGUa	| || |: |||||||	agaCCAGCAGCGCGGUCAGCAc
MIMAT0004809	hsa-miR-628-5p	NM_182643	DLC1	circRNA	chr8	12957582	12957603	-	3	0	AGO1-4,AGO2	7mer-m8	ggaGAUCAUUUAUACAGUCGUa	| || |: |||||||	agaCCAGCAGCGCGGUCAGCAc
MIMAT0019864	hsa-miR-3064-5p	NM_001164271	DLC1	circRNA	chr8	12957607	12957626	-	3	0	AGO1-4,AGO2	7mer-m8	aaCGUGUGGUGUUGUCGGUCu	||| :| :||:|||||||	caGCA-GCAGCAGCAGCCAGu
MIMAT0019864	hsa-miR-3064-5p	NM_006094	DLC1	circRNA	chr8	12957607	12957626	-	3	0	AGO1-4,AGO2	7mer-m8	aaCGUGUGGUGUUGUCGGUCu	||| :| :||:|||||||	caGCA-GCAGCAGCAGCCAGu
MIMAT0019864	hsa-miR-3064-5p	NM_182643	DLC1	circRNA	chr8	12957607	12957626	-	3	0	AGO1-4,AGO2	7mer-m8	aaCGUGUGGUGUUGUCGGUCu	||| :| :||:|||||||	caGCA-GCAGCAGCAGCCAGu
MIMAT0025464	hsa-miR-6504-5p	NM_001164271	DLC1	circRNA	chr8	12957607	12957626	-	3	0	AGO1-4,AGO2	7mer-m8	gaCGUAAUGUCGU-GUCGGUCu	||| :||||| |||||||	caGCA--GCAGCAGCAGCCAGu
MIMAT0025464	hsa-miR-6504-5p	NM_006094	DLC1	circRNA	chr8	12957607	12957626	-	3	0	AGO1-4,AGO2	7mer-m8	gaCGUAAUGUCGU-GUCGGUCu	||| :||||| |||||||	caGCA--GCAGCAGCAGCCAGu
MIMAT0025464	hsa-miR-6504-5p	NM_182643	DLC1	circRNA	chr8	12957607	12957626	-	3	0	AGO1-4,AGO2	7mer-m8	gaCGUAAUGUCGU-GUCGGUCu	||| :||||| |||||||	caGCA--GCAGCAGCAGCCAGu
MIMAT0028212	hsa-miR-7151-5p	NM_001164271	DLC1	circRNA	chr8	12957733	12957755	-	1	0	AGO1	7mer-m8	cgguuAUGUCCGUCUCUACCUAg	|:|| | :|:|||||||	caucuUGCAAGAGGGGAUGGAUg
MIMAT0028212	hsa-miR-7151-5p	NM_006094	DLC1	circRNA	chr8	12957733	12957755	-	1	0	AGO1	7mer-m8	cgguuAUGUCCGUCUCUACCUAg	|:|| | :|:|||||||	caucuUGCAAGAGGGGAUGGAUg
MIMAT0028212	hsa-miR-7151-5p	NM_182643	DLC1	circRNA	chr8	12957733	12957755	-	1	0	AGO1	7mer-m8	cgguuAUGUCCGUCUCUACCUAg	|:|| | :|:|||||||	caucuUGCAAGAGGGGAUGGAUg
MIMAT0002835	hsa-miR-526b-5p	NM_001164271	DLC1	circRNA	chr8	12957813	12957835	-	1	0	AGO1-4	7mer-m8	ugUCUUUCACGAAGGGAGUUCUc	:||:|| : |||||||	auGGAGAGCCUGAAGCUCAAGAg
MIMAT0002835	hsa-miR-526b-5p	NM_006094	DLC1	circRNA	chr8	12957813	12957835	-	1	0	AGO1-4	7mer-m8	ugUCUUUCACGAAGGGAGUUCUc	:||:|| : |||||||	auGGAGAGCCUGAAGCUCAAGAg
MIMAT0002835	hsa-miR-526b-5p	NM_182643	DLC1	circRNA	chr8	12957813	12957835	-	1	0	AGO1-4	7mer-m8	ugUCUUUCACGAAGGGAGUUCUc	:||:|| : |||||||	auGGAGAGCCUGAAGCUCAAGAg
MIMAT0004805	hsa-miR-616-3p	NM_001164271	DLC1	circRNA	chr8	12957943	12957964	-	5	0	AGO1,AGO1-4,AGO2,AGO3	7mer-m8	gacgaguuugggagGUUACUGa	|||||||	agcaacuuggcaggCAAUGACg
MIMAT0004805	hsa-miR-616-3p	NM_006094	DLC1	circRNA	chr8	12957943	12957964	-	5	0	AGO1,AGO1-4,AGO2,AGO3	7mer-m8	gacgaguuugggagGUUACUGa	|||||||	agcaacuuggcaggCAAUGACg
MIMAT0004805	hsa-miR-616-3p	NM_182643	DLC1	circRNA	chr8	12957943	12957964	-	5	0	AGO1,AGO1-4,AGO2,AGO3	7mer-m8	gacgaguuugggagGUUACUGa	|||||||	agcaacuuggcaggCAAUGACg
MIMAT0000101	hsa-miR-103a-3p	NM_001164271	DLC1	circRNA	chr8	12958004	12958027	-	3	0	AGO1-4	7mer-m8	aguaucGGGAC-AUGUUACGACGa	||| | | :|||||||	gcgcccCCCAGCGAGGAUGCUGCc
MIMAT0000101	hsa-miR-103a-3p	NM_006094	DLC1	circRNA	chr8	12958004	12958027	-	3	0	AGO1-4	7mer-m8	aguaucGGGAC-AUGUUACGACGa	||| | | :|||||||	gcgcccCCCAGCGAGGAUGCUGCc
MIMAT0000101	hsa-miR-103a-3p	NM_182643	DLC1	circRNA	chr8	12958004	12958027	-	3	0	AGO1-4	7mer-m8	aguaucGGGAC-AUGUUACGACGa	||| | | :|||||||	gcgcccCCCAGCGAGGAUGCUGCc
MIMAT0000104	hsa-miR-107	NM_001164271	DLC1	circRNA	chr8	12958004	12958027	-	3	0	AGO1-4	7mer-m8	acuaucGGGAC-AUGUUACGACGa	||| | | :|||||||	gcgcccCCCAGCGAGGAUGCUGCc
MIMAT0000104	hsa-miR-107	NM_006094	DLC1	circRNA	chr8	12958004	12958027	-	3	0	AGO1-4	7mer-m8	acuaucGGGAC-AUGUUACGACGa	||| | | :|||||||	gcgcccCCCAGCGAGGAUGCUGCc
MIMAT0000104	hsa-miR-107	NM_182643	DLC1	circRNA	chr8	12958004	12958027	-	3	0	AGO1-4	7mer-m8	acuaucGGGAC-AUGUUACGACGa	||| | | :|||||||	gcgcccCCCAGCGAGGAUGCUGCc
MIMAT0019853	hsa-miR-4731-5p	NM_001164271	DLC1	circRNA	chr8	12958015	12958036	-	3	0	AGO1-4	7mer-m8	guGUGAGUACACCGGGGGUCGu	|| || | | ||||||||	ccCAGCCACGCGCCCCCCAGCg
MIMAT0019853	hsa-miR-4731-5p	NM_006094	DLC1	circRNA	chr8	12958015	12958036	-	3	0	AGO1-4	7mer-m8	guGUGAGUACACCGGGGGUCGu	|| || | | ||||||||	ccCAGCCACGCGCCCCCCAGCg
MIMAT0019853	hsa-miR-4731-5p	NM_182643	DLC1	circRNA	chr8	12958015	12958036	-	3	0	AGO1-4	7mer-m8	guGUGAGUACACCGGGGGUCGu	|| || | | ||||||||	ccCAGCCACGCGCCCCCCAGCg
MIMAT0019853	hsa-miR-4731-5p	NM_001164271	DLC1	circRNA	chr8	12958030	12958051	-	1	0	AGO1-4	7mer-m8	guGUGAGUACACCGGGGGUCGu	|||| : :|||||||	agCACUGGCAGCCUCCCCAGCc
MIMAT0019853	hsa-miR-4731-5p	NM_006094	DLC1	circRNA	chr8	12958030	12958051	-	1	0	AGO1-4	7mer-m8	guGUGAGUACACCGGGGGUCGu	|||| : :|||||||	agCACUGGCAGCCUCCCCAGCc
MIMAT0019853	hsa-miR-4731-5p	NM_182643	DLC1	circRNA	chr8	12958030	12958051	-	1	0	AGO1-4	7mer-m8	guGUGAGUACACCGGGGGUCGu	|||| : :|||||||	agCACUGGCAGCCUCCCCAGCc
MIMAT0027426	hsa-miR-6763-5p	NM_001164271	DLC1	circRNA	chr8	12958032	12958051	-	1	0	AGO1-4	7mer-m8	gaGGGGUCGGU-GAGGGGUc	| |::|| : |||||||	agCACUGGCAGCCUCCCCAg
MIMAT0027426	hsa-miR-6763-5p	NM_006094	DLC1	circRNA	chr8	12958032	12958051	-	1	0	AGO1-4	7mer-m8	gaGGGGUCGGU-GAGGGGUc	| |::|| : |||||||	agCACUGGCAGCCUCCCCAg
MIMAT0027426	hsa-miR-6763-5p	NM_182643	DLC1	circRNA	chr8	12958032	12958051	-	1	0	AGO1-4	7mer-m8	gaGGGGUCGGU-GAGGGGUc	| |::|| : |||||||	agCACUGGCAGCCUCCCCAg
MIMAT0015023	hsa-miR-3150a-3p	NM_001164271	DLC1	circRNA	chr8	12958032	12958053	-	1	0	AGO1-4	7mer-m8	ggUUGGAGCUCCUAGAGGGGUc	|:| :|: : |||||||	gcAGCACUGGCAGCCUCCCCAg
MIMAT0015023	hsa-miR-3150a-3p	NM_006094	DLC1	circRNA	chr8	12958032	12958053	-	1	0	AGO1-4	7mer-m8	ggUUGGAGCUCCUAGAGGGGUc	|:| :|: : |||||||	gcAGCACUGGCAGCCUCCCCAg
MIMAT0015023	hsa-miR-3150a-3p	NM_182643	DLC1	circRNA	chr8	12958032	12958053	-	1	0	AGO1-4	7mer-m8	ggUUGGAGCUCCUAGAGGGGUc	|:| :|: : |||||||	gcAGCACUGGCAGCCUCCCCAg
MIMAT0027668	hsa-miR-6884-5p	NM_001164271	DLC1	circRNA	chr8	12958036	12958055	-	1	0	AGO1-4	7mer-m8	guUGUAGUGGAAGAGUCGGAGa	:|| ||| | |||||||	caGCAGCAC--UGGCAGCCUCc
MIMAT0027668	hsa-miR-6884-5p	NM_006094	DLC1	circRNA	chr8	12958036	12958055	-	1	0	AGO1-4	7mer-m8	guUGUAGUGGAAGAGUCGGAGa	:|| ||| | |||||||	caGCAGCAC--UGGCAGCCUCc
MIMAT0027668	hsa-miR-6884-5p	NM_182643	DLC1	circRNA	chr8	12958036	12958055	-	1	0	AGO1-4	7mer-m8	guUGUAGUGGAAGAGUCGGAGa	:|| ||| | |||||||	caGCAGCAC--UGGCAGCCUCc
MIMAT0002175	hsa-miR-485-5p	NM_001164271	DLC1	circRNA	chr8	12958036	12958057	-	1	0	AGO1-4	7mer-m8	cuuaaGUAGUGCCGGUCGGAGa	|| ||| | |||||||	cucagCAGCACUGGCAGCCUCc
MIMAT0002175	hsa-miR-485-5p	NM_006094	DLC1	circRNA	chr8	12958036	12958057	-	1	0	AGO1-4	7mer-m8	cuuaaGUAGUGCCGGUCGGAGa	|| ||| | |||||||	cucagCAGCACUGGCAGCCUCc
MIMAT0002175	hsa-miR-485-5p	NM_182643	DLC1	circRNA	chr8	12958036	12958057	-	1	0	AGO1-4	7mer-m8	cuuaaGUAGUGCCGGUCGGAGa	|| ||| | |||||||	cucagCAGCACUGGCAGCCUCc
MIMAT0002823	hsa-miR-512-3p	NM_001164271	DLC1	circRNA	chr8	12958045	12958066	-	1	0	AGO1-4	7mer-m8	cuGGAGUCGAUACUGUCGUGAa	|| |||| :|||||||	guCCGCAGCCUCAGCAGCACUg
MIMAT0002823	hsa-miR-512-3p	NM_006094	DLC1	circRNA	chr8	12958045	12958066	-	1	0	AGO1-4	7mer-m8	cuGGAGUCGAUACUGUCGUGAa	|| |||| :|||||||	guCCGCAGCCUCAGCAGCACUg
MIMAT0002823	hsa-miR-512-3p	NM_182643	DLC1	circRNA	chr8	12958045	12958066	-	1	0	AGO1-4	7mer-m8	cuGGAGUCGAUACUGUCGUGAa	|| |||| :|||||||	guCCGCAGCCUCAGCAGCACUg
MIMAT0027668	hsa-miR-6884-5p	NM_001164271	DLC1	circRNA	chr8	12958054	12958075	-	1	0	AGO1-4	8mer	guuguAGUGGAAGAGUCGGAGa	|: | | | |||||||	gugucUUCCGUCCGCAGCCUCa
MIMAT0027668	hsa-miR-6884-5p	NM_006094	DLC1	circRNA	chr8	12958054	12958075	-	1	0	AGO1-4	8mer	guuguAGUGGAAGAGUCGGAGa	|: | | | |||||||	gugucUUCCGUCCGCAGCCUCa
MIMAT0027668	hsa-miR-6884-5p	NM_182643	DLC1	circRNA	chr8	12958054	12958075	-	1	0	AGO1-4	8mer	guuguAGUGGAAGAGUCGGAGa	|: | | | |||||||	gugucUUCCGUCCGCAGCCUCa
MIMAT0002175	hsa-miR-485-5p	NM_001164271	DLC1	circRNA	chr8	12958054	12958076	-	1	0	AGO1-4	8mer	cuuaAGUAGUGCCG--GUCGGAGa	|| || || | |||||||	ggugUCUUC-CGUCCGCAGCCUCa
MIMAT0002175	hsa-miR-485-5p	NM_006094	DLC1	circRNA	chr8	12958054	12958076	-	1	0	AGO1-4	8mer	cuuaAGUAGUGCCG--GUCGGAGa	|| || || | |||||||	ggugUCUUC-CGUCCGCAGCCUCa
MIMAT0002175	hsa-miR-485-5p	NM_182643	DLC1	circRNA	chr8	12958054	12958076	-	1	0	AGO1-4	8mer	cuuaAGUAGUGCCG--GUCGGAGa	|| || || | |||||||	ggugUCUUC-CGUCCGCAGCCUCa
MIMAT0000454	hsa-miR-184	NM_001164271	DLC1	circRNA	chr8	12958062	12958083	-	1	0	AGO1-4	7mer-m8	ugggaauaguCAAGAGGCAGGu	|| :|||||||	gccaggagguGUCUUCCGUCCg
MIMAT0000454	hsa-miR-184	NM_006094	DLC1	circRNA	chr8	12958062	12958083	-	1	0	AGO1-4	7mer-m8	ugggaauaguCAAGAGGCAGGu	|| :|||||||	gccaggagguGUCUUCCGUCCg
MIMAT0000454	hsa-miR-184	NM_182643	DLC1	circRNA	chr8	12958062	12958083	-	1	0	AGO1-4	7mer-m8	ugggaauaguCAAGAGGCAGGu	|| :|||||||	gccaggagguGUCUUCCGUCCg
MIMAT0000252	hsa-miR-7-5p	NM_001164271	DLC1	circRNA	chr8	12958066	12958088	-	1	0	AGO1-4	7mer-m8	ugUUGUUUUAGUGAUCAGAAGGu	|:|: | | |||||||	cgAGCGCCAGGAGGUGUCUUCCg
MIMAT0000252	hsa-miR-7-5p	NM_006094	DLC1	circRNA	chr8	12958066	12958088	-	1	0	AGO1-4	7mer-m8	ugUUGUUUUAGUGAUCAGAAGGu	|:|: | | |||||||	cgAGCGCCAGGAGGUGUCUUCCg
MIMAT0000252	hsa-miR-7-5p	NM_182643	DLC1	circRNA	chr8	12958066	12958088	-	1	0	AGO1-4	7mer-m8	ugUUGUUUUAGUGAUCAGAAGGu	|:|: | | |||||||	cgAGCGCCAGGAGGUGUCUUCCg
MIMAT0022726	hsa-miR-1306-5p	NM_001164271	DLC1	circRNA	chr8	12958072	12958098	-	1	0	AGO1-4	7mer-m8	acCUGCAAACG-UC-C---CCUCCACc	||| | || || | |||||||	ugGACCUCAGCGAGCGCCAGGAGGUGu
MIMAT0022726	hsa-miR-1306-5p	NM_006094	DLC1	circRNA	chr8	12958072	12958098	-	1	0	AGO1-4	7mer-m8	acCUGCAAACG-UC-C---CCUCCACc	||| | || || | |||||||	ugGACCUCAGCGAGCGCCAGGAGGUGu
MIMAT0022726	hsa-miR-1306-5p	NM_182643	DLC1	circRNA	chr8	12958072	12958098	-	1	0	AGO1-4	7mer-m8	acCUGCAAACG-UC-C---CCUCCACc	||| | || || | |||||||	ugGACCUCAGCGAGCGCCAGGAGGUGu
MIMAT0019853	hsa-miR-4731-5p	NM_001164271	DLC1	circRNA	chr8	12958114	12958137	-	1	0	AGO1-4	7mer-m8	guGUGAG--UACACCGGGGGUCGu	||| | | | | |||||||	ccCACCCGAAGGACGGCCCCAGCc
MIMAT0019853	hsa-miR-4731-5p	NM_006094	DLC1	circRNA	chr8	12958114	12958137	-	1	0	AGO1-4	7mer-m8	guGUGAG--UACACCGGGGGUCGu	||| | | | | |||||||	ccCACCCGAAGGACGGCCCCAGCc
MIMAT0019853	hsa-miR-4731-5p	NM_182643	DLC1	circRNA	chr8	12958114	12958137	-	1	0	AGO1-4	7mer-m8	guGUGAG--UACACCGGGGGUCGu	||| | | | | |||||||	ccCACCCGAAGGACGGCCCCAGCc
MIMAT0003311	hsa-miR-641	NM_001164271	DLC1	circRNA	chr8	12958178	12958201	-	1	0	AGO1-4	7mer-m8	cuccacugagaUAGGAUACAGAAa	:|:: |||||||	cggcuugaagaGUUUGAUGUCUUu
MIMAT0003311	hsa-miR-641	NM_006094	DLC1	circRNA	chr8	12958178	12958201	-	1	0	AGO1-4	7mer-m8	cuccacugagaUAGGAUACAGAAa	:|:: |||||||	cggcuugaagaGUUUGAUGUCUUu
MIMAT0003311	hsa-miR-641	NM_182643	DLC1	circRNA	chr8	12958178	12958201	-	1	0	AGO1-4	7mer-m8	cuccacugagaUAGGAUACAGAAa	:|:: |||||||	cggcuugaagaGUUUGAUGUCUUu
MIMAT0017997	hsa-miR-3617-5p	NM_001164271	DLC1	circRNA	chr8	12958178	12958203	-	1	0	AGO1-4	7mer-m8	ggGUAGAACGUU---GA-UACAGAAa	|: |||| |: :| |||||||	ccCGGCUUGAAGAGUUUGAUGUCUUu
MIMAT0017997	hsa-miR-3617-5p	NM_006094	DLC1	circRNA	chr8	12958178	12958203	-	1	0	AGO1-4	7mer-m8	ggGUAGAACGUU---GA-UACAGAAa	|: |||| |: :| |||||||	ccCGGCUUGAAGAGUUUGAUGUCUUu
MIMAT0017997	hsa-miR-3617-5p	NM_182643	DLC1	circRNA	chr8	12958178	12958203	-	1	0	AGO1-4	7mer-m8	ggGUAGAACGUU---GA-UACAGAAa	|: |||| |: :| |||||||	ccCGGCUUGAAGAGUUUGAUGUCUUu
MIMAT0002824	hsa-miR-498	NM_001164271	DLC1	circRNA	chr8	12958192	12958213	-	1	0	AGO1-4	7mer-m8	cuUUUUGCGGGGGACCGAACUUu	:|:::| :||| ||||||||	aaGAGGUGGUCCC-GGCUUGAAg
MIMAT0002824	hsa-miR-498	NM_006094	DLC1	circRNA	chr8	12958192	12958213	-	1	0	AGO1-4	7mer-m8	cuUUUUGCGGGGGACCGAACUUu	:|:::| :||| ||||||||	aaGAGGUGGUCCC-GGCUUGAAg
MIMAT0002824	hsa-miR-498	NM_182643	DLC1	circRNA	chr8	12958192	12958213	-	1	0	AGO1-4	7mer-m8	cuUUUUGCGGGGGACCGAACUUu	:|:::| :||| ||||||||	aaGAGGUGGUCCC-GGCUUGAAg
MIMAT0000265	hsa-miR-204-5p	NM_001164271	DLC1	circRNA	chr8	12958217	12958241	-	1	0	AGO1-4	7mer-m8	ucCGUAU-CCU--ACUGUUUCCCUu	||| | ||| | ||||||||	ugGCAAAUGGACUUUCCAAAGGGAc
MIMAT0000265	hsa-miR-204-5p	NM_006094	DLC1	circRNA	chr8	12958217	12958241	-	1	0	AGO1-4	7mer-m8	ucCGUAU-CCU--ACUGUUUCCCUu	||| | ||| | ||||||||	ugGCAAAUGGACUUUCCAAAGGGAc
MIMAT0000265	hsa-miR-204-5p	NM_182643	DLC1	circRNA	chr8	12958217	12958241	-	1	0	AGO1-4	7mer-m8	ucCGUAU-CCU--ACUGUUUCCCUu	||| | ||| | ||||||||	ugGCAAAUGGACUUUCCAAAGGGAc
MIMAT0000268	hsa-miR-211-5p	NM_001164271	DLC1	circRNA	chr8	12958217	12958241	-	1	0	AGO1-4	7mer-m8	ucCGCUU-CCU--ACUGUUUCCCUu	|| || ||| | ||||||||	ugGCAAAUGGACUUUCCAAAGGGAc
MIMAT0000268	hsa-miR-211-5p	NM_006094	DLC1	circRNA	chr8	12958217	12958241	-	1	0	AGO1-4	7mer-m8	ucCGCUU-CCU--ACUGUUUCCCUu	|| || ||| | ||||||||	ugGCAAAUGGACUUUCCAAAGGGAc
MIMAT0000268	hsa-miR-211-5p	NM_182643	DLC1	circRNA	chr8	12958217	12958241	-	1	0	AGO1-4	7mer-m8	ucCGCUU-CCU--ACUGUUUCCCUu	|| || ||| | ||||||||	ugGCAAAUGGACUUUCCAAAGGGAc
MIMAT0000261	hsa-miR-183-5p	NM_001164271	DLC1	circRNA	chr8	12958244	12958265	-	1	0	AGO1-4	7mer-m8	ucaCUUAAGAUGGUCACGGUAu	|:|| |: |||||||	cgaGGAUGAGCCUUGUGCCAUc
MIMAT0000261	hsa-miR-183-5p	NM_006094	DLC1	circRNA	chr8	12958244	12958265	-	1	0	AGO1-4	7mer-m8	ucaCUUAAGAUGGUCACGGUAu	|:|| |: |||||||	cgaGGAUGAGCCUUGUGCCAUc
MIMAT0000261	hsa-miR-183-5p	NM_182643	DLC1	circRNA	chr8	12958244	12958265	-	1	0	AGO1-4	7mer-m8	ucaCUUAAGAUGGUCACGGUAu	|:|| |: |||||||	cgaGGAUGAGCCUUGUGCCAUc
MIMAT0005458	hsa-miR-1224-5p	NM_001164271	DLC1	circRNA	chr8	12960308	12960326	-	5	0	AGO1-4	7mer-m8	gguggagggcUCAGGAGUg	||||||||	gcuagaaauuAGUCCUCAu
MIMAT0005458	hsa-miR-1224-5p	NM_006094	DLC1	circRNA	chr8	12960308	12960326	-	5	0	AGO1-4	7mer-m8	gguggagggcUCAGGAGUg	||||||||	gcuagaaauuAGUCCUCAu
MIMAT0005458	hsa-miR-1224-5p	NM_182643	DLC1	circRNA	chr8	12960308	12960326	-	5	0	AGO1-4	7mer-m8	gguggagggcUCAGGAGUg	||||||||	gcuagaaauuAGUCCUCAu
MIMAT0003294	hsa-miR-625-5p	NM_001164271	DLC1	circRNA	chr8	12973115	12973140	-	1	0	AGO2	8mer	ccUGAUAUC--UUG---AAAGGGGGa	:||| :| ||| ||||||||	ugGCUACGGGCAACUGGUUUCCCCCa
MIMAT0003294	hsa-miR-625-5p	NM_006094	DLC1	circRNA	chr8	12973115	12973140	-	1	0	AGO2	8mer	ccUGAUAUC--UUG---AAAGGGGGa	:||| :| ||| ||||||||	ugGCUACGGGCAACUGGUUUCCCCCa
MIMAT0003294	hsa-miR-625-5p	NM_182643	DLC1	circRNA	chr8	12973115	12973140	-	1	0	AGO2	8mer	ccUGAUAUC--UUG---AAAGGGGGa	:||| :| ||| ||||||||	ugGCUACGGGCAACUGGUUUCCCCCa
MIMAT0019731	hsa-miR-4662a-5p	NM_001164271	DLC1	circRNA	chr8	12973134	12973154	-	1	0	AGO2	7mer-m8	gaUUUCUACCUGUUAACCGAUu	:||| | | ::||||||||	agGAAGCUUG-UGAUUGGCUAc
MIMAT0019731	hsa-miR-4662a-5p	NM_006094	DLC1	circRNA	chr8	12973134	12973154	-	1	0	AGO2	7mer-m8	gaUUUCUACCUGUUAACCGAUu	:||| | | ::||||||||	agGAAGCUUG-UGAUUGGCUAc
MIMAT0019731	hsa-miR-4662a-5p	NM_182643	DLC1	circRNA	chr8	12973134	12973154	-	1	0	AGO2	7mer-m8	gaUUUCUACCUGUUAACCGAUu	:||| | | ::||||||||	agGAAGCUUG-UGAUUGGCUAc
MIMAT0005788	hsa-miR-513b-5p	NM_001164271	DLC1	circRNA	chr8	12973141	12973162	-	1	0	AGO2	7mer-m8	uauuuacuguggagGAACACUu	|||||||	ugaagccaaggaagCUUGUGAu
MIMAT0005788	hsa-miR-513b-5p	NM_006094	DLC1	circRNA	chr8	12973141	12973162	-	1	0	AGO2	7mer-m8	uauuuacuguggagGAACACUu	|||||||	ugaagccaaggaagCUUGUGAu
MIMAT0005788	hsa-miR-513b-5p	NM_182643	DLC1	circRNA	chr8	12973141	12973162	-	1	0	AGO2	7mer-m8	uauuuacuguggagGAACACUu	|||||||	ugaagccaaggaagCUUGUGAu
MIMAT0022695	hsa-miR-212-5p	NM_001164271	DLC1	circRNA	chr8	12973151	12973166	-	1	0	AGO2	8mer	ucauucgucaGAUCUCGGUUCCa	:|: ||||||||	-------aaaUUGAAGCCAAGGa
MIMAT0022695	hsa-miR-212-5p	NM_006094	DLC1	circRNA	chr8	12973151	12973166	-	1	0	AGO2	8mer	ucauucgucaGAUCUCGGUUCCa	:|: ||||||||	-------aaaUUGAAGCCAAGGa
MIMAT0022695	hsa-miR-212-5p	NM_182643	DLC1	circRNA	chr8	12973151	12973166	-	1	0	AGO2	8mer	ucauucgucaGAUCUCGGUUCCa	:|: ||||||||	-------aaaUUGAAGCCAAGGa
MIMAT0003321	hsa-miR-651-5p	NM_006094	DLC1	circRNA	chr8	12990455	12990476	-	1	0	AGO1-4	7mer-m8	guuuUCAGUUCGAAUAGGAUUu	:| || | |||||||	agccGGACACCAUGAUCCUAAc
MIMAT0013516	hsa-miR-2681-3p	NM_006094	DLC1	circRNA	chr8	12990460	12990481	-	1	0	AGO1-4	7mer-m8	cacgaaauGGUUGAGGUACUAu	| :|| |||||||	aaagaagcCGGACACCAUGAUc
MIMAT0002807	hsa-miR-491-5p	NM_006094	DLC1	circRNA	chr8	12990518	12990539	-	1	0	AGO1-4	8mer	ggaguaccuucccAAGGGGUGa	||||||||	cgccugccucgacUUCCCCACa
MIMAT0000076	hsa-miR-21-5p	NM_182643	DLC1	circRNA	chr8	13356985	13357006	-	1	0	AGO2	7mer-m8	aguuguaGUCAGACUAUUCGAu	|| | |||||||	agcuuugCAAUGAAAUAAGCUu
MIMAT0003258	hsa-miR-590-5p	NM_182643	DLC1	circRNA	chr8	13356985	13357009	-	1	0	AGO2	7mer-m8	gaCGUGAAA--AUAC-UUAUUCGAg	| :|||| ||| ||||||||	ugGAGCUUUGCAAUGAAAUAAGCUu
